# Supplementary material for: Integration of Phenotypes in Microbiome Networks for Designing Synthetic Communities: a Study of Mycobiomes in the Grafted Tomato System
Source: Appl Environ Microbiol. 2023 May 24;89(6):e01843-22. doi: 10.1128/aem.01843-22 (PMC10304797; doi:10.1128/aem.01843-22)
Supplement: Supplemental file 2 — Supplemental material. Download aem.01843-22-s0002.xlsx, XLSX file, 0.2 MB [file aem.01843-22-s0002.xlsx]

## Sheet: Table S1
Table S1.Relative abundance of endosphere and rhizosphere fungi at the genus level recovered from four tomato rootstock treatments: nongraft BHN589, selfgraft BHN589, and BHN589 grafted on two hybrid rootstocks (RST-04-106 and Maxifort).
Rootstock	Compartment	Genus	rel_abund_percent
Maxifort	Endosphere	Aaosphaeria	0
Maxifort	Endosphere	Acremonium	0.0851875
Maxifort	Endosphere	Acrocalymma	0.0481106
Maxifort	Endosphere	Agaricomycetes_unclassified	0.0830587
Maxifort	Endosphere	Agaricomycotina_gen_Incertae_sedis	0.00226142
Maxifort	Endosphere	Agaricostilbales_unclassified	0.0196434
Maxifort	Endosphere	Agaricus	0
Maxifort	Endosphere	Alfaria	0
Maxifort	Endosphere	Alphamycetaceae_gen_Incertae_sedis	0
Maxifort	Endosphere	Alternaria	2.95797
Maxifort	Endosphere	Anthracocystis	0
Maxifort	Endosphere	Aphelidiaceae_gen_Incertae_sedis	0.00226563
Maxifort	Endosphere	Aphelidiomycetes_unclassified	0
Maxifort	Endosphere	Apiotrichum	0
Maxifort	Endosphere	Arachnion	0
Maxifort	Endosphere	Arachniotus	0.00375714
Maxifort	Endosphere	Arachnomyces	0
Maxifort	Endosphere	Arthrobotrys	0.134533
Maxifort	Endosphere	Ascobolaceae_unclassified	0
Maxifort	Endosphere	Ascobolus	0.00151126
Maxifort	Endosphere	Ascodesmidaceae_gen_Incertae_sedis	0.0241765
Maxifort	Endosphere	Ascomycota_unclassified	0.0453652
Maxifort	Endosphere	Ascosphaera	0
Maxifort	Endosphere	Ascotricha	0
Maxifort	Endosphere	Aseroe	0.0263895
Maxifort	Endosphere	Aspergillus	0.0045155
Maxifort	Endosphere	Atractium	0
Maxifort	Endosphere	Atrocalyx	0
Maxifort	Endosphere	Aureobasidium	0.003003
Maxifort	Endosphere	Auriculariales_unclassified	0
Maxifort	Endosphere	Babjevia	0
Maxifort	Endosphere	Baeospora	0.0497085
Maxifort	Endosphere	Basidiobolales_gen_Incertae_sedis	0
Maxifort	Endosphere	Basidiobolus	0.0075003
Maxifort	Endosphere	Basidiomycota_unclassified	0.0202793
Maxifort	Endosphere	Beauveria	0.000752672
Maxifort	Endosphere	Bionectria	0.158368
Maxifort	Endosphere	Bipolaris	0.212928
Maxifort	Endosphere	Bolbitiaceae_unclassified	0
Maxifort	Endosphere	Bolbitius	0.00150105
Maxifort	Endosphere	Boletales_unclassified	0
Maxifort	Endosphere	Boubovia	0
Maxifort	Endosphere	Bovista	0
Maxifort	Endosphere	Branch02_gen_Incertae_sedis	0.00375657
Maxifort	Endosphere	Branch06_gen_Incertae_sedis	1.62452
Maxifort	Endosphere	Brunneomyces	0.000755515
Maxifort	Endosphere	Bullera	0.0457752
Maxifort	Endosphere	Calceomyces	0
Maxifort	Endosphere	Calvatia	0.0151126
Maxifort	Endosphere	Calyptella	0
Maxifort	Endosphere	Candida	0.00302516
Maxifort	Endosphere	Candolleomyces	0.00300504
Maxifort	Endosphere	Cephaliophora	0
Maxifort	Endosphere	Cephalosporium	0.00377986
Maxifort	Endosphere	Ceratobasidiaceae_gen_Incertae_sedis	0.140308
Maxifort	Endosphere	Ceratobasidiaceae_unclassified	0.0247941
Maxifort	Endosphere	Ceratobasidium	0.234571
Maxifort	Endosphere	Cercophora	0
Maxifort	Endosphere	Cercospora	0.000754262
Maxifort	Endosphere	Chaetomiaceae_gen_Incertae_sedis	0.0157742
Maxifort	Endosphere	Chaetomiaceae_unclassified	0
Maxifort	Endosphere	Chaetopreussia	0
Maxifort	Endosphere	Chaetothyriales_fam_Incertae_sedis_unclassified	0.00150478
Maxifort	Endosphere	Cheilymenia	0.0098217
Maxifort	Endosphere	Chlorophyllum	0
Maxifort	Endosphere	Chordomyces	0.0308795
Maxifort	Endosphere	Chromelosporium	0
Maxifort	Endosphere	Chrysosporium	0
Maxifort	Endosphere	Chrysozymaceae_unclassified	0.00524738
Maxifort	Endosphere	Chytridiales_gen_Incertae_sedis	0.00984252
Maxifort	Endosphere	Chytridiomycota_gen_Incertae_sedis	0.00450938
Maxifort	Endosphere	Chytridiomycota_unclassified	0.0835587
Maxifort	Endosphere	Chytridium	0
Maxifort	Endosphere	Cladophialophora	0.00528272
Maxifort	Endosphere	Cladosporium	0.0790221
Maxifort	Endosphere	Classiculales_gen_Incertae_sedis	0
Maxifort	Endosphere	Clavicipitaceae_gen_Incertae_sedis	0
Maxifort	Endosphere	Clitopilus	0.0172569
Maxifort	Endosphere	Clonostachys	0.00452284
Maxifort	Endosphere	Colletotrichum	0.0534148
Maxifort	Endosphere	Conidiobolus	0
Maxifort	Endosphere	Coniocessia	0
Maxifort	Endosphere	Coniochaetaceae_unclassified	0.00601768
Maxifort	Endosphere	Conlarium	0
Maxifort	Endosphere	Conocybe	0.263305
Maxifort	Endosphere	Coprinellus	0.925624
Maxifort	Endosphere	Coprinopsis	1.99911
Maxifort	Endosphere	Coprinus	0.0839732
Maxifort	Endosphere	Coprobia	0
Maxifort	Endosphere	Crepatura	0
Maxifort	Endosphere	Cristinia	0.0180873
Maxifort	Endosphere	Cryptocline	0
Maxifort	Endosphere	Cryptococcus	0
Maxifort	Endosphere	Curvibasidium	0
Maxifort	Endosphere	Curvularia	0.0437554
Maxifort	Endosphere	Cutaneotrichosporon	0
Maxifort	Endosphere	Cyathus	0
Maxifort	Endosphere	Cyberlindnera	0.027894
Maxifort	Endosphere	Cyphellophora	0
Maxifort	Endosphere	Cystoagaricus	0.0135483
Maxifort	Endosphere	Cystobasidiaceae_unclassified	0
Maxifort	Endosphere	Cystobasidiales_unclassified	0
Maxifort	Endosphere	Cystobasidiomycetes_unclassified	0.0172603
Maxifort	Endosphere	Cystobasidium	0.0240283
Maxifort	Endosphere	Cystofilobasidium	0
Maxifort	Endosphere	Dactylonectria	0.000753807
Maxifort	Endosphere	Debaryomyces	0.0105996
Maxifort	Endosphere	Deconica	0
Maxifort	Endosphere	Densocarpa	1.97148
Maxifort	Endosphere	Didymellaceae_unclassified	0.00678595
Maxifort	Endosphere	Didymocyrtis	0.116009
Maxifort	Endosphere	Dipodascaceae_unclassified	0.00376903
Maxifort	Endosphere	Dirkmeia	0.0135538
Maxifort	Endosphere	Disciseda	0.0331852
Maxifort	Endosphere	Dissophora	0.0676204
Maxifort	Endosphere	Dominikia	0.190663
Maxifort	Endosphere	Eleutherascus	0
Maxifort	Endosphere	Endogonomycetes_gen_Incertae_sedis	0.00150207
Maxifort	Endosphere	Entoloma	0.00528541
Maxifort	Endosphere	Entomortierella	0
Maxifort	Endosphere	Epicoccum	1.91216
Maxifort	Endosphere	Eriospora	0
Maxifort	Endosphere	Erythrobasidiaceae_gen_Incertae_sedis	0
Maxifort	Endosphere	Erythrobasidiales_gen_Incertae_sedis	0
Maxifort	Endosphere	Erythrobasidium	0
Maxifort	Endosphere	Eurotiomycetes_unclassified	0.00226609
Maxifort	Endosphere	Eutypella	0
Maxifort	Endosphere	Exobasidium	0.0667968
Maxifort	Endosphere	Exophiala	0.260743
Maxifort	Endosphere	Exserohilum	0
Maxifort	Endosphere	Filobasidium	0.0647354
Maxifort	Endosphere	Fimicolochytrium	0
Maxifort	Endosphere	Fomes	0
Maxifort	Endosphere	Fungi_unclassified	4.1704
Maxifort	Endosphere	Funneliformis	0.00225428
Maxifort	Endosphere	Furcasterigmium	0
Maxifort	Endosphere	Fusariella	0
Maxifort	Endosphere	Fusarium	1.20033
Maxifort	Endosphere	Fuscoporia	0.00901713
Maxifort	Endosphere	Fusicolla	0.0263588
Maxifort	Endosphere	Gaertneriomyces	0
Maxifort	Endosphere	Ganodermataceae_gen_Incertae_sedis	0
Maxifort	Endosphere	Geastrum	0
Maxifort	Endosphere	Geomyces	0.0112732
Maxifort	Endosphere	Geotrichum	0.101711
Maxifort	Endosphere	Gibellulopsis	0.181126
Maxifort	Endosphere	Gloeoporus	0
Maxifort	Endosphere	Glomeraceae_gen_Incertae_sedis	0.114915
Maxifort	Endosphere	Glomeraceae_unclassified	0.722439
Maxifort	Endosphere	Glomerellales_unclassified	1.45224
Maxifort	Endosphere	Glomeromycota_gen_Incertae_sedis	0.0195794
Maxifort	Endosphere	Glomeromycota_unclassified	0.979212
Maxifort	Endosphere	Glomus	0.13412
Maxifort	Endosphere	Goffeauzyma	0
Maxifort	Endosphere	Golubevia	0.00753272
Maxifort	Endosphere	Graphiola	0.00755515
Maxifort	Endosphere	GS05_gen_Incertae_sedis	0
Maxifort	Endosphere	GS08_gen_Incertae_sedis	0.00150761
Maxifort	Endosphere	GS11_gen_Incertae_sedis	0.0405455
Maxifort	Endosphere	GS16_gen_Incertae_sedis	0.0444413
Maxifort	Endosphere	Gymnoascus	0.000750075
Maxifort	Endosphere	Gymnopilus	0
Maxifort	Endosphere	Gyrothrix	0
Maxifort	Endosphere	Halosphaeriaceae_gen_Incertae_sedis	0.00150083
Maxifort	Endosphere	Halosphaeriaceae_unclassified	0.680899
Maxifort	Endosphere	Hannaella	0
Maxifort	Endosphere	Henningsomyces	0
Maxifort	Endosphere	Heydenia	0.024067
Maxifort	Endosphere	Hormiactis	0.00151012
Maxifort	Endosphere	Hyaloraphidiales_gen_Incertae_sedis	0
Maxifort	Endosphere	Hyalorbilia	0.563037
Maxifort	Endosphere	Hydnomerulius	1.71962
Maxifort	Endosphere	Hymenoscyphus	0.0339213
Maxifort	Endosphere	Hyphoderma	0
Maxifort	Endosphere	Hyphodermella	0
Maxifort	Endosphere	Hyphodontia	0
Maxifort	Endosphere	Hypocreales_gen_Incertae_sedis	0.638573
Maxifort	Endosphere	Hypocreales_unclassified	0.00226689
Maxifort	Endosphere	Hypoxylon	0
Maxifort	Endosphere	Idriella	0.100198
Maxifort	Endosphere	Irpex	0
Maxifort	Endosphere	Irpicaceae_unclassified	0
Maxifort	Endosphere	Itersonilia	0
Maxifort	Endosphere	Kamienskia	0.00905114
Maxifort	Endosphere	Kickxellomycota_gen_Incertae_sedis	0.0015015
Maxifort	Endosphere	Kiflimonium	2.65056
Maxifort	Endosphere	Knufia	0.000750751
Maxifort	Endosphere	Kockovaella	0
Maxifort	Endosphere	Kordyana	0
Maxifort	Endosphere	Kotlabaea	14.7479
Maxifort	Endosphere	Kurtzmanomyces	0
Maxifort	Endosphere	Laboulbeniomycetes_gen_Incertae_sedis	0
Maxifort	Endosphere	Lachancea	0
Maxifort	Endosphere	Lasiobolidium	1.07587
Maxifort	Endosphere	Lectera	0.00226142
Maxifort	Endosphere	Lepista	0.0105106
Maxifort	Endosphere	Leptosphaeria	0.00604504
Maxifort	Endosphere	Leptospora	0
Maxifort	Endosphere	Leucocoprinus	0.0105788
Maxifort	Endosphere	Leucosporidiales_gen_Incertae_sedis	0
Maxifort	Endosphere	Leucothecium	0.00226064
Maxifort	Endosphere	Linnemannia	2.70027
Maxifort	Endosphere	Lipomyces	0
Maxifort	Endosphere	Lobulomycetales_gen_Incertae_sedis	0
Maxifort	Endosphere	Lopharia	0
Maxifort	Endosphere	Lophotrichus	0
Maxifort	Endosphere	Lunasporangiospora	0.0588149
Maxifort	Endosphere	Lycoperdon	0.00826733
Maxifort	Endosphere	Lyomyces	0.00903711
Maxifort	Endosphere	Macalpinomyces	0
Maxifort	Endosphere	Macrophomina	0.00453082
Maxifort	Endosphere	Malassezia	0.269261
Maxifort	Endosphere	Mariannaea	0.000750413
Maxifort	Endosphere	Marquandomyces	0
Maxifort	Endosphere	Meira	0
Maxifort	Endosphere	Melampsora	0.0045045
Maxifort	Endosphere	Metacordyceps	0.0165383
Maxifort	Endosphere	Metarhizium	0.00979265
Maxifort	Endosphere	Microascaceae_gen_Incertae_sedis	0.00302115
Maxifort	Endosphere	Microascaceae_unclassified	0.000756659
Maxifort	Endosphere	Microascales_gen_Incertae_sedis	0.00376169
Maxifort	Endosphere	Microdochiaceae_gen_Incertae_sedis	0
Maxifort	Endosphere	Microdochium	0.026295
Maxifort	Endosphere	Minimedusa	0
Maxifort	Endosphere	Moesziomyces	0.00600955
Maxifort	Endosphere	Monascella	0.000750751
Maxifort	Endosphere	Moniliophthora	4.95011
Maxifort	Endosphere	Monoblepharidales_gen_Incertae_sedis	0
Maxifort	Endosphere	Monoblepharomycota_gen_Incertae_sedis	0
Maxifort	Endosphere	Monosporascus	8.50326
Maxifort	Endosphere	Montagnula	0
Maxifort	Endosphere	Mortierella	2.70898
Maxifort	Endosphere	Mortierellaceae_gen_Incertae_sedis	0.0322944
Maxifort	Endosphere	Mortierellaceae_unclassified	0.00225225
Maxifort	Endosphere	Mortierellales_gen_Incertae_sedis	0.138936
Maxifort	Endosphere	Mortierellomycota_gen_Incertae_sedis	0.138915
Maxifort	Endosphere	Mortierellomycota_unclassified	0.116421
Maxifort	Endosphere	Mycena	0
Maxifort	Endosphere	Mycoaciella	0
Maxifort	Endosphere	Mycosphaerellaceae_unclassified	0.000755629
Maxifort	Endosphere	Myriococcum	0
Maxifort	Endosphere	Myrothecium	0.0187715
Maxifort	Endosphere	Naganishia	0.0278008
Maxifort	Endosphere	Necromortierella	0
Maxifort	Endosphere	Nectriaceae_unclassified	0.000751315
Maxifort	Endosphere	Neocosmospora	1.75245
Maxifort	Endosphere	Neonectria	0.000757117
Maxifort	Endosphere	Neopestalotiopsis	0.00151126
Maxifort	Endosphere	Neopyrenochaeta	0.0217911
Maxifort	Endosphere	Neoroussoella	0.00374813
Maxifort	Endosphere	Neosetophoma	0
Maxifort	Endosphere	Nigrospora	0.0075173
Maxifort	Endosphere	Occultifur	0.0511765
Maxifort	Endosphere	Oliveonia	0.804208
Maxifort	Endosphere	Olpidiaceae_gen_Incertae_sedis	0
Maxifort	Endosphere	Olpidiaster	0.0105286
Maxifort	Endosphere	Olpidium	1.7797
Maxifort	Endosphere	Orbiliaceae_unclassified	0.00750886
Maxifort	Endosphere	Orbiliales_gen_Incertae_sedis	0.0498686
Maxifort	Endosphere	Orbiliomycetes_gen_Incertae_sedis	0
Maxifort	Endosphere	Papiliotrema	0.00829187
Maxifort	Endosphere	Paragibellulopsis	0
Maxifort	Endosphere	Paraglomus	0.080638
Maxifort	Endosphere	Paraphoma	0.00675473
Maxifort	Endosphere	Paraphysoderma	0.00376485
Maxifort	Endosphere	Parascedosporium	0
Maxifort	Endosphere	Parasola	0.000755059
Maxifort	Endosphere	Paratrichophaea	0.0067721
Maxifort	Endosphere	Pascua	0
Maxifort	Endosphere	Paurocotylis	0.98893
Maxifort	Endosphere	Peniophora	0
Maxifort	Endosphere	Periconia	0.0241065
Maxifort	Endosphere	Peroneutypa	0
Maxifort	Endosphere	Pervetustus	0.00377211
Maxifort	Endosphere	Petriella	0
Maxifort	Endosphere	Peziza	0.000755515
Maxifort	Endosphere	Pezizales_gen_Incertae_sedis	0.00225158
Maxifort	Endosphere	Pezizales_unclassified	0.000750413
Maxifort	Endosphere	Pezizomycotina_gen_Incertae_sedis	0.00151126
Maxifort	Endosphere	Phaeosphaeria	0.174321
Maxifort	Endosphere	Phaeosphaeriaceae_unclassified	0.131475
Maxifort	Endosphere	Phallus	0.054897
Maxifort	Endosphere	Phanerochaete	0
Maxifort	Endosphere	Phialemonium	0
Maxifort	Endosphere	Phialoparvum	0.00753905
Maxifort	Endosphere	Phialophora	0.0128407
Maxifort	Endosphere	Phlebiopsis	0
Maxifort	Endosphere	Phlyctochytrium	0.00679158
Maxifort	Endosphere	Physisporinus	0
Maxifort	Endosphere	Piptocephalidaceae_gen_Incertae_sedis	0
Maxifort	Endosphere	Piptocephalis	0.00600173
Maxifort	Endosphere	Piskurozyma	0
Maxifort	Endosphere	Pisorisporiales_gen_Incertae_sedis	0
Maxifort	Endosphere	Pithya	0
Maxifort	Endosphere	Plectania	0
Maxifort	Endosphere	Plectosphaerella	0.00980991
Maxifort	Endosphere	Plectosphaerellaceae_gen_Incertae_sedis	0
Maxifort	Endosphere	Pleosporales_gen_Incertae_sedis	0.0172828
Maxifort	Endosphere	Pleosporales_unclassified	0.618327
Maxifort	Endosphere	Pluteus	0
Maxifort	Endosphere	Poaceascoma	0.12819
Maxifort	Endosphere	Podila	0.273513
Maxifort	Endosphere	Podospora	0.281474
Maxifort	Endosphere	Podosporaceae_unclassified	0.00901228
Maxifort	Endosphere	Polyporales_unclassified	0
Maxifort	Endosphere	Polyporus	0
Maxifort	Endosphere	Polyschema	0.351282
Maxifort	Endosphere	Powellomyces	0
Maxifort	Endosphere	Preussia	0.018856
Maxifort	Endosphere	Pringsheimia	0
Maxifort	Endosphere	Psathyrella	0
Maxifort	Endosphere	Pseudallescheria	0.00300436
Maxifort	Endosphere	Pseudeurotium	0
Maxifort	Endosphere	Pseudocoleophoma	0.00375501
Maxifort	Endosphere	Pseudopithomyces	0.00676027
Maxifort	Endosphere	Pseudosperma	0
Maxifort	Endosphere	Pseudozyma	0
Maxifort	Endosphere	Ptychogaster	0
Maxifort	Endosphere	Pulvinula	0
Maxifort	Endosphere	Pygmaeomyces	0
Maxifort	Endosphere	Pyrenochaeta	0
Maxifort	Endosphere	Pyrenochaetopsis	0.00452409
Maxifort	Endosphere	Pyronemataceae_unclassified	13.4169
Maxifort	Endosphere	Pyxidiophora	0.00150534
Maxifort	Endosphere	Pyxidiophorales_gen_Incertae_sedis	0.000751315
Maxifort	Endosphere	Ramicandelaber	0.161077
Maxifort	Endosphere	Resinicium	0
Maxifort	Endosphere	Rhinocladiella	0
Maxifort	Endosphere	Rhizoctonia	0.00526307
Maxifort	Endosphere	Rhizophagus	1.05917
Maxifort	Endosphere	Rhizophlyctidaceae_gen_Incertae_sedis	0
Maxifort	Endosphere	Rhizophlyctis	0.0459579
Maxifort	Endosphere	Rhodocollybia	0
Maxifort	Endosphere	Rhodosporidiobolus	0
Maxifort	Endosphere	Rhodotorula	0.0300765
Maxifort	Endosphere	Rigidoporus	0.00451304
Maxifort	Endosphere	Rozellomycota_gen_Incertae_sedis	0.0022518
Maxifort	Endosphere	Russulales_gen_Incertae_sedis	0.00226769
Maxifort	Endosphere	Saccharomycetales_gen_Incertae_sedis	0
Maxifort	Endosphere	Saccharomycetales_unclassified	0.00901713
Maxifort	Endosphere	Sagenomella	0.00150673
Maxifort	Endosphere	Saitozyma	0.0580078
Maxifort	Endosphere	Sakaguchia	0.00600636
Maxifort	Endosphere	Sampaiozyma	0
Maxifort	Endosphere	Sarcoscyphaceae_unclassified	0
Maxifort	Endosphere	Sarocladium	0
Maxifort	Endosphere	Scedosporium	0.0277691
Maxifort	Endosphere	Schizophyllum	0.0112545
Maxifort	Endosphere	Schizothecium	0
Maxifort	Endosphere	Schwanniomyces	0
Maxifort	Endosphere	Sclerostagonospora	0.0370283
Maxifort	Endosphere	Scolecobasidium	0.000755515
Maxifort	Endosphere	Scopuloides	0
Maxifort	Endosphere	Scutellinia	0
Maxifort	Endosphere	Scytalidium	0.0143439
Maxifort	Endosphere	Sebacinales_gen_Incertae_sedis	0.0142665
Maxifort	Endosphere	Sebacinales_unclassified	0.0672002
Maxifort	Endosphere	Septoglomus	0.173053
Maxifort	Endosphere	Serendipita	0.0596852
Maxifort	Endosphere	Serendipitaceae_gen_Incertae_sedis	0
Maxifort	Endosphere	Sesquicillium	0
Maxifort	Endosphere	Setophoma	0.131495
Maxifort	Endosphere	Sistotrema	0
Maxifort	Endosphere	Solicoccozyma	0.0263607
Maxifort	Endosphere	Sordariales_unclassified	0.0760921
Maxifort	Endosphere	Sordariomycetes_unclassified	0.0158171
Maxifort	Endosphere	Spencerozyma	0
Maxifort	Endosphere	Spiromastigoides	0
Maxifort	Endosphere	Spiromyces	0
Maxifort	Endosphere	Spizellomyces	0.0256699
Maxifort	Endosphere	Spizellomycetaceae_unclassified	0
Maxifort	Endosphere	Spizellomycetales_gen_Incertae_sedis	0.0324197
Maxifort	Endosphere	Spizellomycetales_unclassified	0.00528861
Maxifort	Endosphere	Spooneromyces	0
Maxifort	Endosphere	Sporidiobolales_gen_Incertae_sedis	0.007503
Maxifort	Endosphere	Sporisorium	0.399425
Maxifort	Endosphere	Sporobolomyces	0
Maxifort	Endosphere	Sporormiaceae_gen_Incertae_sedis	0.0390859
Maxifort	Endosphere	Sporormiella	0.00900901
Maxifort	Endosphere	Stachybotrys	0.257397
Maxifort	Endosphere	Stemphylium	0
Maxifort	Endosphere	Stephanosporaceae_gen_Incertae_sedis	0
Maxifort	Endosphere	Sterigmatomyces	0
Maxifort	Endosphere	Symmetrospora	0.0105533
Maxifort	Endosphere	Syncephalis	0.000750413
Maxifort	Endosphere	Talbotiomycetaceae_gen_Incertae_sedis	0
Maxifort	Endosphere	Taphrina	0
Maxifort	Endosphere	Tausonia	0.11277
Maxifort	Endosphere	Tetrapisispora	0
Maxifort	Endosphere	Thanatephorus	9.81444
Maxifort	Endosphere	Thelebolaceae_gen_Incertae_sedis	0
Maxifort	Endosphere	Thelephoraceae_unclassified	0.000749625
Maxifort	Endosphere	Thelonectria	0.00600449
Maxifort	Endosphere	Tilletiopsis	0
Maxifort	Endosphere	Titaea	0.0278187
Maxifort	Endosphere	Torula	0.00150534
Maxifort	Endosphere	Tranzscheliella	0
Maxifort	Endosphere	Tremellales_unclassified	0
Maxifort	Endosphere	Tremellodendropsidales_gen_Incertae_sedis	0.00300879
Maxifort	Endosphere	Tremellomycetes_gen_Incertae_sedis	0
Maxifort	Endosphere	Trichocladium	0.010526
Maxifort	Endosphere	Trichoderma	0.0278789
Maxifort	Endosphere	Trichomerium	0
Maxifort	Endosphere	Trichomonascus	0.0015015
Maxifort	Endosphere	Trichophaea	0
Maxifort	Endosphere	Trichosporon	0
Maxifort	Endosphere	Triscelophorus	0
Maxifort	Endosphere	Tritirachium	0
Maxifort	Endosphere	Tulasnella	0.000755059
Maxifort	Endosphere	Udeniozyma	0
Maxifort	Endosphere	Umbelopsidomycetes_unclassified	0
Maxifort	Endosphere	Umbelopsis	0.00600308
Maxifort	Endosphere	Uncinocarpus	0
Maxifort	Endosphere	Ustilago	0.0135728
Maxifort	Endosphere	Vanderbylia	0
Maxifort	Endosphere	Vermispora	0
Maxifort	Endosphere	Verticillium	0.00225305
Maxifort	Endosphere	Vishniacozyma	0.0037644
Maxifort	Endosphere	Volutella	0.0165736
Maxifort	Endosphere	Waitea	0
Maxifort	Endosphere	Wallemia	0.188278
Maxifort	Endosphere	Westerdykella	0.000755629
Maxifort	Endosphere	Xenasmatella	0.0120609
Maxifort	Endosphere	Xylariales_gen_Incertae_sedis	0
Maxifort	Endosphere	Xylariales_unclassified	0.0211544
Maxifort	Endosphere	Yamadazyma	0
Maxifort	Endosphere	Yuchengia	0
Maxifort	Endosphere	Zalaria	0
Maxifort	Endosphere	Zopfiella	0.00679553
Maxifort	Endosphere	Zygophlyctis	0
Maxifort	Rhizosphere	Aaosphaeria	0.00302463
Maxifort	Rhizosphere	Acremonium	1.23888
Maxifort	Rhizosphere	Acrocalymma	0.00457578
Maxifort	Rhizosphere	Agaricomycetes_unclassified	0.012174
Maxifort	Rhizosphere	Agaricomycotina_gen_Incertae_sedis	0.010657
Maxifort	Rhizosphere	Agaricostilbales_unclassified	0.00304518
Maxifort	Rhizosphere	Agaricus	0
Maxifort	Rhizosphere	Alfaria	0.0189538
Maxifort	Rhizosphere	Alphamycetaceae_gen_Incertae_sedis	0
Maxifort	Rhizosphere	Alternaria	7.47098
Maxifort	Rhizosphere	Anthracocystis	0.0137009
Maxifort	Rhizosphere	Aphelidiaceae_gen_Incertae_sedis	0.0860394
Maxifort	Rhizosphere	Aphelidiomycetes_unclassified	0.00226632
Maxifort	Rhizosphere	Apiotrichum	0.140115
Maxifort	Rhizosphere	Arachnion	0.00075815
Maxifort	Rhizosphere	Arachniotus	0.0848339
Maxifort	Rhizosphere	Arachnomyces	0.00989141
Maxifort	Rhizosphere	Arthrobotrys	0.0228095
Maxifort	Rhizosphere	Ascobolaceae_unclassified	0.00761299
Maxifort	Rhizosphere	Ascobolus	0.0280203
Maxifort	Rhizosphere	Ascodesmidaceae_gen_Incertae_sedis	0.00842525
Maxifort	Rhizosphere	Ascomycota_unclassified	0.0572268
Maxifort	Rhizosphere	Ascosphaera	0.0243198
Maxifort	Rhizosphere	Ascotricha	0
Maxifort	Rhizosphere	Aseroe	0.404726
Maxifort	Rhizosphere	Aspergillus	0.0600637
Maxifort	Rhizosphere	Atractium	0
Maxifort	Rhizosphere	Atrocalyx	0.00379795
Maxifort	Rhizosphere	Aureobasidium	0.0378498
Maxifort	Rhizosphere	Auriculariales_unclassified	0
Maxifort	Rhizosphere	Babjevia	0
Maxifort	Rhizosphere	Baeospora	0.000752899
Maxifort	Rhizosphere	Basidiobolales_gen_Incertae_sedis	0
Maxifort	Rhizosphere	Basidiobolus	0.156142
Maxifort	Rhizosphere	Basidiomycota_unclassified	0.0068319
Maxifort	Rhizosphere	Beauveria	0.00685443
Maxifort	Rhizosphere	Bionectria	0.537839
Maxifort	Rhizosphere	Bipolaris	0.938973
Maxifort	Rhizosphere	Bolbitiaceae_unclassified	0
Maxifort	Rhizosphere	Bolbitius	0
Maxifort	Rhizosphere	Boletales_unclassified	0.0176164
Maxifort	Rhizosphere	Boubovia	0.037479
Maxifort	Rhizosphere	Bovista	0
Maxifort	Rhizosphere	Branch02_gen_Incertae_sedis	0.0435242
Maxifort	Rhizosphere	Branch06_gen_Incertae_sedis	0.251316
Maxifort	Rhizosphere	Brunneomyces	0.012941
Maxifort	Rhizosphere	Bullera	0.262721
Maxifort	Rhizosphere	Calceomyces	0
Maxifort	Rhizosphere	Calvatia	0.0571154
Maxifort	Rhizosphere	Calyptella	0.00985595
Maxifort	Rhizosphere	Candida	0.111571
Maxifort	Rhizosphere	Candolleomyces	0
Maxifort	Rhizosphere	Cephaliophora	0.0994685
Maxifort	Rhizosphere	Cephalosporium	0.00227998
Maxifort	Rhizosphere	Ceratobasidiaceae_gen_Incertae_sedis	0.0152022
Maxifort	Rhizosphere	Ceratobasidiaceae_unclassified	0.0350083
Maxifort	Rhizosphere	Ceratobasidium	0.332586
Maxifort	Rhizosphere	Cercophora	0.0244453
Maxifort	Rhizosphere	Cercospora	0.00683932
Maxifort	Rhizosphere	Chaetomiaceae_gen_Incertae_sedis	0.0266659
Maxifort	Rhizosphere	Chaetomiaceae_unclassified	0.00459559
Maxifort	Rhizosphere	Chaetopreussia	0
Maxifort	Rhizosphere	Chaetothyriales_fam_Incertae_sedis_unclassified	0.00688382
Maxifort	Rhizosphere	Cheilymenia	0.284145
Maxifort	Rhizosphere	Chlorophyllum	0.0349491
Maxifort	Rhizosphere	Chordomyces	0.483983
Maxifort	Rhizosphere	Chromelosporium	0
Maxifort	Rhizosphere	Chrysosporium	0.00456399
Maxifort	Rhizosphere	Chrysozymaceae_unclassified	0.011413
Maxifort	Rhizosphere	Chytridiales_gen_Incertae_sedis	0.0153186
Maxifort	Rhizosphere	Chytridiomycota_gen_Incertae_sedis	0.0366251
Maxifort	Rhizosphere	Chytridiomycota_unclassified	0.469178
Maxifort	Rhizosphere	Chytridium	0.0113492
Maxifort	Rhizosphere	Cladophialophora	0.0182489
Maxifort	Rhizosphere	Cladosporium	0.6264
Maxifort	Rhizosphere	Classiculales_gen_Incertae_sedis	0.00229604
Maxifort	Rhizosphere	Clavicipitaceae_gen_Incertae_sedis	0
Maxifort	Rhizosphere	Clitopilus	0.424414
Maxifort	Rhizosphere	Clonostachys	0.00688151
Maxifort	Rhizosphere	Colletotrichum	0.00227596
Maxifort	Rhizosphere	Conidiobolus	0
Maxifort	Rhizosphere	Coniocessia	0.00151791
Maxifort	Rhizosphere	Coniochaetaceae_unclassified	0.044248
Maxifort	Rhizosphere	Conlarium	0.0113795
Maxifort	Rhizosphere	Conocybe	0.141761
Maxifort	Rhizosphere	Coprinellus	0.233672
Maxifort	Rhizosphere	Coprinopsis	0.368014
Maxifort	Rhizosphere	Coprinus	0.158079
Maxifort	Rhizosphere	Coprobia	0.0350123
Maxifort	Rhizosphere	Crepatura	0.0181105
Maxifort	Rhizosphere	Cristinia	0.0198845
Maxifort	Rhizosphere	Cryptocline	0.0168376
Maxifort	Rhizosphere	Cryptococcus	0.0435678
Maxifort	Rhizosphere	Curvibasidium	0.000758956
Maxifort	Rhizosphere	Curvularia	0.223616
Maxifort	Rhizosphere	Cutaneotrichosporon	0.00986481
Maxifort	Rhizosphere	Cyathus	0
Maxifort	Rhizosphere	Cyberlindnera	0.0158666
Maxifort	Rhizosphere	Cyphellophora	0
Maxifort	Rhizosphere	Cystoagaricus	0.00607153
Maxifort	Rhizosphere	Cystobasidiaceae_unclassified	0
Maxifort	Rhizosphere	Cystobasidiales_unclassified	0
Maxifort	Rhizosphere	Cystobasidiomycetes_unclassified	0.0144199
Maxifort	Rhizosphere	Cystobasidium	0.588255
Maxifort	Rhizosphere	Cystofilobasidium	0.167209
Maxifort	Rhizosphere	Dactylonectria	0.000754603
Maxifort	Rhizosphere	Debaryomyces	0.000756201
Maxifort	Rhizosphere	Deconica	0
Maxifort	Rhizosphere	Densocarpa	0.0592619
Maxifort	Rhizosphere	Didymellaceae_unclassified	0.025775
Maxifort	Rhizosphere	Didymocyrtis	0.365373
Maxifort	Rhizosphere	Dipodascaceae_unclassified	0.0267505
Maxifort	Rhizosphere	Dirkmeia	0.0342574
Maxifort	Rhizosphere	Disciseda	0.348388
Maxifort	Rhizosphere	Dissophora	0.11408
Maxifort	Rhizosphere	Dominikia	0.0991346
Maxifort	Rhizosphere	Eleutherascus	0
Maxifort	Rhizosphere	Endogonomycetes_gen_Incertae_sedis	0.00304674
Maxifort	Rhizosphere	Entoloma	0.00305717
Maxifort	Rhizosphere	Entomortierella	0.00229709
Maxifort	Rhizosphere	Epicoccum	5.10413
Maxifort	Rhizosphere	Eriospora	0
Maxifort	Rhizosphere	Erythrobasidiaceae_gen_Incertae_sedis	0
Maxifort	Rhizosphere	Erythrobasidiales_gen_Incertae_sedis	0
Maxifort	Rhizosphere	Erythrobasidium	0.0334639
Maxifort	Rhizosphere	Eurotiomycetes_unclassified	0.201971
Maxifort	Rhizosphere	Eutypella	0.00382778
Maxifort	Rhizosphere	Exobasidium	0.373923
Maxifort	Rhizosphere	Exophiala	0.341311
Maxifort	Rhizosphere	Exserohilum	0.0601871
Maxifort	Rhizosphere	Filobasidium	5.96608
Maxifort	Rhizosphere	Fimicolochytrium	0.0533539
Maxifort	Rhizosphere	Fomes	0
Maxifort	Rhizosphere	Fungi_unclassified	2.96877
Maxifort	Rhizosphere	Funneliformis	0
Maxifort	Rhizosphere	Furcasterigmium	0.00381305
Maxifort	Rhizosphere	Fusariella	0
Maxifort	Rhizosphere	Fusarium	0.81774
Maxifort	Rhizosphere	Fuscoporia	0
Maxifort	Rhizosphere	Fusicolla	0.229584
Maxifort	Rhizosphere	Gaertneriomyces	0.00379205
Maxifort	Rhizosphere	Ganodermataceae_gen_Incertae_sedis	0.00379075
Maxifort	Rhizosphere	Geastrum	0
Maxifort	Rhizosphere	Geomyces	0.272039
Maxifort	Rhizosphere	Geotrichum	1.5125
Maxifort	Rhizosphere	Gibellulopsis	1.68428
Maxifort	Rhizosphere	Gloeoporus	0.0818326
Maxifort	Rhizosphere	Glomeraceae_gen_Incertae_sedis	0.119665
Maxifort	Rhizosphere	Glomeraceae_unclassified	0.455589
Maxifort	Rhizosphere	Glomerellales_unclassified	0.664402
Maxifort	Rhizosphere	Glomeromycota_gen_Incertae_sedis	0.0174918
Maxifort	Rhizosphere	Glomeromycota_unclassified	0.270178
Maxifort	Rhizosphere	Glomus	0.0791235
Maxifort	Rhizosphere	Goffeauzyma	0
Maxifort	Rhizosphere	Golubevia	0.0547142
Maxifort	Rhizosphere	Graphiola	0.0946821
Maxifort	Rhizosphere	GS05_gen_Incertae_sedis	0.000763825
Maxifort	Rhizosphere	GS08_gen_Incertae_sedis	0.00536152
Maxifort	Rhizosphere	GS11_gen_Incertae_sedis	0.197363
Maxifort	Rhizosphere	GS16_gen_Incertae_sedis	0.301782
Maxifort	Rhizosphere	Gymnoascus	0.0335743
Maxifort	Rhizosphere	Gymnopilus	0
Maxifort	Rhizosphere	Gyrothrix	0.0197206
Maxifort	Rhizosphere	Halosphaeriaceae_gen_Incertae_sedis	0.00151953
Maxifort	Rhizosphere	Halosphaeriaceae_unclassified	0.00151999
Maxifort	Rhizosphere	Hannaella	0.00152639
Maxifort	Rhizosphere	Henningsomyces	0
Maxifort	Rhizosphere	Heydenia	0.0320365
Maxifort	Rhizosphere	Hormiactis	0.139966
Maxifort	Rhizosphere	Hyaloraphidiales_gen_Incertae_sedis	0.00228624
Maxifort	Rhizosphere	Hyalorbilia	0.105655
Maxifort	Rhizosphere	Hydnomerulius	0.56522
Maxifort	Rhizosphere	Hymenoscyphus	0
Maxifort	Rhizosphere	Hyphoderma	0.00459559
Maxifort	Rhizosphere	Hyphodermella	0.00689338
Maxifort	Rhizosphere	Hyphodontia	0.0106875
Maxifort	Rhizosphere	Hypocreales_gen_Incertae_sedis	0.00228002
Maxifort	Rhizosphere	Hypocreales_unclassified	0.082286
Maxifort	Rhizosphere	Hypoxylon	0.00917154
Maxifort	Rhizosphere	Idriella	0.0811526
Maxifort	Rhizosphere	Irpex	0.0121083
Maxifort	Rhizosphere	Irpicaceae_unclassified	0.102303
Maxifort	Rhizosphere	Itersonilia	0
Maxifort	Rhizosphere	Kamienskia	0.00839438
Maxifort	Rhizosphere	Kickxellomycota_gen_Incertae_sedis	0.00532893
Maxifort	Rhizosphere	Kiflimonium	0.462107
Maxifort	Rhizosphere	Knufia	0.00227568
Maxifort	Rhizosphere	Kockovaella	0.0181331
Maxifort	Rhizosphere	Kordyana	0.00229779
Maxifort	Rhizosphere	Kotlabaea	4.7393
Maxifort	Rhizosphere	Kurtzmanomyces	0.00839056
Maxifort	Rhizosphere	Laboulbeniomycetes_gen_Incertae_sedis	0.00303998
Maxifort	Rhizosphere	Lachancea	0
Maxifort	Rhizosphere	Lasiobolidium	11.5599
Maxifort	Rhizosphere	Lectera	0.0060804
Maxifort	Rhizosphere	Lepista	0
Maxifort	Rhizosphere	Leptosphaeria	0
Maxifort	Rhizosphere	Leptospora	0.00842337
Maxifort	Rhizosphere	Leucocoprinus	0.0121103
Maxifort	Rhizosphere	Leucosporidiales_gen_Incertae_sedis	0.147014
Maxifort	Rhizosphere	Leucothecium	0.0213581
Maxifort	Rhizosphere	Linnemannia	4.19382
Maxifort	Rhizosphere	Lipomyces	0.0114887
Maxifort	Rhizosphere	Lobulomycetales_gen_Incertae_sedis	0.0189251
Maxifort	Rhizosphere	Lopharia	0
Maxifort	Rhizosphere	Lophotrichus	0.0409265
Maxifort	Rhizosphere	Lunasporangiospora	0.065108
Maxifort	Rhizosphere	Lycoperdon	0.0402348
Maxifort	Rhizosphere	Lyomyces	0.00228461
Maxifort	Rhizosphere	Macalpinomyces	0.0320513
Maxifort	Rhizosphere	Macrophomina	0.000765345
Maxifort	Rhizosphere	Malassezia	0.391364
Maxifort	Rhizosphere	Mariannaea	0.00075815
Maxifort	Rhizosphere	Marquandomyces	0.00913638
Maxifort	Rhizosphere	Meira	0.000762079
Maxifort	Rhizosphere	Melampsora	0.200158
Maxifort	Rhizosphere	Metacordyceps	0.0358188
Maxifort	Rhizosphere	Metarhizium	0.152391
Maxifort	Rhizosphere	Microascaceae_gen_Incertae_sedis	0.00454755
Maxifort	Rhizosphere	Microascaceae_unclassified	0.000756659
Maxifort	Rhizosphere	Microascales_gen_Incertae_sedis	0.0598897
Maxifort	Rhizosphere	Microdochiaceae_gen_Incertae_sedis	0
Maxifort	Rhizosphere	Microdochium	0.0151662
Maxifort	Rhizosphere	Minimedusa	0
Maxifort	Rhizosphere	Moesziomyces	0.192879
Maxifort	Rhizosphere	Monascella	0
Maxifort	Rhizosphere	Moniliophthora	0.133776
Maxifort	Rhizosphere	Monoblepharidales_gen_Incertae_sedis	0.00457247
Maxifort	Rhizosphere	Monoblepharomycota_gen_Incertae_sedis	0.0356324
Maxifort	Rhizosphere	Monosporascus	0.389833
Maxifort	Rhizosphere	Montagnula	0.00227445
Maxifort	Rhizosphere	Mortierella	6.02989
Maxifort	Rhizosphere	Mortierellaceae_gen_Incertae_sedis	0.160059
Maxifort	Rhizosphere	Mortierellaceae_unclassified	0.0128341
Maxifort	Rhizosphere	Mortierellales_gen_Incertae_sedis	0.0151742
Maxifort	Rhizosphere	Mortierellomycota_gen_Incertae_sedis	0.265118
Maxifort	Rhizosphere	Mortierellomycota_unclassified	0.0440252
Maxifort	Rhizosphere	Mycena	0.00987926
Maxifort	Rhizosphere	Mycoaciella	0
Maxifort	Rhizosphere	Mycosphaerellaceae_unclassified	0.00379999
Maxifort	Rhizosphere	Myriococcum	0.331418
Maxifort	Rhizosphere	Myrothecium	0.0974943
Maxifort	Rhizosphere	Naganishia	0.178688
Maxifort	Rhizosphere	Necromortierella	0
Maxifort	Rhizosphere	Nectriaceae_unclassified	0
Maxifort	Rhizosphere	Neocosmospora	0.73711
Maxifort	Rhizosphere	Neonectria	0.0152733
Maxifort	Rhizosphere	Neopestalotiopsis	0.0288739
Maxifort	Rhizosphere	Neopyrenochaeta	0.0129754
Maxifort	Rhizosphere	Neoroussoella	0.00611975
Maxifort	Rhizosphere	Neosetophoma	0
Maxifort	Rhizosphere	Nigrospora	0.0121927
Maxifort	Rhizosphere	Occultifur	0.808052
Maxifort	Rhizosphere	Oliveonia	0.189009
Maxifort	Rhizosphere	Olpidiaceae_gen_Incertae_sedis	0
Maxifort	Rhizosphere	Olpidiaster	0.0258227
Maxifort	Rhizosphere	Olpidium	2.12095
Maxifort	Rhizosphere	Orbiliaceae_unclassified	0
Maxifort	Rhizosphere	Orbiliales_gen_Incertae_sedis	0.00680787
Maxifort	Rhizosphere	Orbiliomycetes_gen_Incertae_sedis	0.00995711
Maxifort	Rhizosphere	Papiliotrema	0.139443
Maxifort	Rhizosphere	Paragibellulopsis	0
Maxifort	Rhizosphere	Paraglomus	0.0312466
Maxifort	Rhizosphere	Paraphoma	0
Maxifort	Rhizosphere	Paraphysoderma	0.0114033
Maxifort	Rhizosphere	Parascedosporium	0.00153186
Maxifort	Rhizosphere	Parasola	0.0122097
Maxifort	Rhizosphere	Paratrichophaea	0
Maxifort	Rhizosphere	Pascua	0
Maxifort	Rhizosphere	Paurocotylis	0.0204253
Maxifort	Rhizosphere	Peniophora	0.00226483
Maxifort	Rhizosphere	Periconia	0.0235924
Maxifort	Rhizosphere	Peroneutypa	0.015228
Maxifort	Rhizosphere	Pervetustus	0.00152243
Maxifort	Rhizosphere	Petriella	0
Maxifort	Rhizosphere	Peziza	0.0273417
Maxifort	Rhizosphere	Pezizales_gen_Incertae_sedis	0.00229779
Maxifort	Rhizosphere	Pezizales_unclassified	0.00228165
Maxifort	Rhizosphere	Pezizomycotina_gen_Incertae_sedis	0.000759301
Maxifort	Rhizosphere	Phaeosphaeria	0.239075
Maxifort	Rhizosphere	Phaeosphaeriaceae_unclassified	0.0372856
Maxifort	Rhizosphere	Phallus	0.753477
Maxifort	Rhizosphere	Phanerochaete	0
Maxifort	Rhizosphere	Phialemonium	0.00836502
Maxifort	Rhizosphere	Phialoparvum	0.11194
Maxifort	Rhizosphere	Phialophora	0.0318646
Maxifort	Rhizosphere	Phlebiopsis	0.00227687
Maxifort	Rhizosphere	Phlyctochytrium	0
Maxifort	Rhizosphere	Physisporinus	0.0030553
Maxifort	Rhizosphere	Piptocephalidaceae_gen_Incertae_sedis	0
Maxifort	Rhizosphere	Piptocephalis	0.00303721
Maxifort	Rhizosphere	Piskurozyma	0.0015163
Maxifort	Rhizosphere	Pisorisporiales_gen_Incertae_sedis	0.000765345
Maxifort	Rhizosphere	Pithya	0
Maxifort	Rhizosphere	Plectania	0.00453721
Maxifort	Rhizosphere	Plectosphaerella	0.043189
Maxifort	Rhizosphere	Plectosphaerellaceae_gen_Incertae_sedis	0.0623822
Maxifort	Rhizosphere	Pleosporales_gen_Incertae_sedis	0.0182389
Maxifort	Rhizosphere	Pleosporales_unclassified	2.03232
Maxifort	Rhizosphere	Pluteus	0.0219844
Maxifort	Rhizosphere	Poaceascoma	0.0137712
Maxifort	Rhizosphere	Podila	0.596427
Maxifort	Rhizosphere	Podospora	0.00302951
Maxifort	Rhizosphere	Podosporaceae_unclassified	0.00151286
Maxifort	Rhizosphere	Polyporales_unclassified	0.0015163
Maxifort	Rhizosphere	Polyporus	0.0442965
Maxifort	Rhizosphere	Polyschema	0.00151498
Maxifort	Rhizosphere	Powellomyces	0.0189166
Maxifort	Rhizosphere	Preussia	0.0646954
Maxifort	Rhizosphere	Pringsheimia	0.00227445
Maxifort	Rhizosphere	Psathyrella	0
Maxifort	Rhizosphere	Pseudallescheria	0.0624086
Maxifort	Rhizosphere	Pseudeurotium	0.0106666
Maxifort	Rhizosphere	Pseudocoleophoma	0.0120942
Maxifort	Rhizosphere	Pseudopithomyces	0.0578942
Maxifort	Rhizosphere	Pseudosperma	0
Maxifort	Rhizosphere	Pseudozyma	0.0129378
Maxifort	Rhizosphere	Ptychogaster	0.0174102
Maxifort	Rhizosphere	Pulvinula	0
Maxifort	Rhizosphere	Pygmaeomyces	0.0327539
Maxifort	Rhizosphere	Pyrenochaeta	0.018251
Maxifort	Rhizosphere	Pyrenochaetopsis	0.0427692
Maxifort	Rhizosphere	Pyronemataceae_unclassified	2.15133
Maxifort	Rhizosphere	Pyxidiophora	0.0720168
Maxifort	Rhizosphere	Pyxidiophorales_gen_Incertae_sedis	0.00832812
Maxifort	Rhizosphere	Ramicandelaber	0.934604
Maxifort	Rhizosphere	Resinicium	0
Maxifort	Rhizosphere	Rhinocladiella	0
Maxifort	Rhizosphere	Rhizoctonia	0
Maxifort	Rhizosphere	Rhizophagus	0.200423
Maxifort	Rhizosphere	Rhizophlyctidaceae_gen_Incertae_sedis	0
Maxifort	Rhizosphere	Rhizophlyctis	0.0736059
Maxifort	Rhizosphere	Rhodocollybia	0.000756201
Maxifort	Rhizosphere	Rhodosporidiobolus	0.0319072
Maxifort	Rhizosphere	Rhodotorula	1.15486
Maxifort	Rhizosphere	Rigidoporus	0.00455829
Maxifort	Rhizosphere	Rozellomycota_gen_Incertae_sedis	0.00302589
Maxifort	Rhizosphere	Russulales_gen_Incertae_sedis	0.0204149
Maxifort	Rhizosphere	Saccharomycetales_gen_Incertae_sedis	0.0335523
Maxifort	Rhizosphere	Saccharomycetales_unclassified	0.0420257
Maxifort	Rhizosphere	Sagenomella	0.00305486
Maxifort	Rhizosphere	Saitozyma	0.205678
Maxifort	Rhizosphere	Sakaguchia	0.0584476
Maxifort	Rhizosphere	Sampaiozyma	0.00227445
Maxifort	Rhizosphere	Sarcoscyphaceae_unclassified	0.0121599
Maxifort	Rhizosphere	Sarocladium	0.00381292
Maxifort	Rhizosphere	Scedosporium	0.416669
Maxifort	Rhizosphere	Schizophyllum	0.0037773
Maxifort	Rhizosphere	Schizothecium	0
Maxifort	Rhizosphere	Schwanniomyces	0.00989354
Maxifort	Rhizosphere	Sclerostagonospora	0.0236244
Maxifort	Rhizosphere	Scolecobasidium	0.0305087
Maxifort	Rhizosphere	Scopuloides	0
Maxifort	Rhizosphere	Scutellinia	0.0220194
Maxifort	Rhizosphere	Scytalidium	0.0189956
Maxifort	Rhizosphere	Sebacinales_gen_Incertae_sedis	0.146199
Maxifort	Rhizosphere	Sebacinales_unclassified	0.0827537
Maxifort	Rhizosphere	Septoglomus	0.307614
Maxifort	Rhizosphere	Serendipita	0.00306373
Maxifort	Rhizosphere	Serendipitaceae_gen_Incertae_sedis	0
Maxifort	Rhizosphere	Sesquicillium	0.0129076
Maxifort	Rhizosphere	Setophoma	0.00834564
Maxifort	Rhizosphere	Sistotrema	0
Maxifort	Rhizosphere	Solicoccozyma	0.292061
Maxifort	Rhizosphere	Sordariales_unclassified	0.000760456
Maxifort	Rhizosphere	Sordariomycetes_unclassified	0.0456597
Maxifort	Rhizosphere	Spencerozyma	0.000765931
Maxifort	Rhizosphere	Spiromastigoides	0
Maxifort	Rhizosphere	Spiromyces	0
Maxifort	Rhizosphere	Spizellomyces	0.0677251
Maxifort	Rhizosphere	Spizellomycetaceae_unclassified	0.00382487
Maxifort	Rhizosphere	Spizellomycetales_gen_Incertae_sedis	0.159483
Maxifort	Rhizosphere	Spizellomycetales_unclassified	0.00841106
Maxifort	Rhizosphere	Spooneromyces	0
Maxifort	Rhizosphere	Sporidiobolales_gen_Incertae_sedis	0.0113856
Maxifort	Rhizosphere	Sporisorium	0.99938
Maxifort	Rhizosphere	Sporobolomyces	0.0661904
Maxifort	Rhizosphere	Sporormiaceae_gen_Incertae_sedis	0.0465914
Maxifort	Rhizosphere	Sporormiella	0.0204655
Maxifort	Rhizosphere	Stachybotrys	0.532294
Maxifort	Rhizosphere	Stemphylium	0.041001
Maxifort	Rhizosphere	Stephanosporaceae_gen_Incertae_sedis	0
Maxifort	Rhizosphere	Sterigmatomyces	0.0242802
Maxifort	Rhizosphere	Symmetrospora	0.327115
Maxifort	Rhizosphere	Syncephalis	0.0129567
Maxifort	Rhizosphere	Talbotiomycetaceae_gen_Incertae_sedis	0.0274046
Maxifort	Rhizosphere	Taphrina	0.0106724
Maxifort	Rhizosphere	Tausonia	1.39925
Maxifort	Rhizosphere	Tetrapisispora	0.00303633
Maxifort	Rhizosphere	Thanatephorus	5.12246
Maxifort	Rhizosphere	Thelebolaceae_gen_Incertae_sedis	0.00229001
Maxifort	Rhizosphere	Thelephoraceae_unclassified	0.025964
Maxifort	Rhizosphere	Thelonectria	0.00379733
Maxifort	Rhizosphere	Tilletiopsis	0.00304644
Maxifort	Rhizosphere	Titaea	0.0639854
Maxifort	Rhizosphere	Torula	0.00757337
Maxifort	Rhizosphere	Tranzscheliella	0
Maxifort	Rhizosphere	Tremellales_unclassified	0.00228647
Maxifort	Rhizosphere	Tremellodendropsidales_gen_Incertae_sedis	0.000754603
Maxifort	Rhizosphere	Tremellomycetes_gen_Incertae_sedis	0
Maxifort	Rhizosphere	Trichocladium	0.00151933
Maxifort	Rhizosphere	Trichoderma	0.36787
Maxifort	Rhizosphere	Trichomerium	0.00306138
Maxifort	Rhizosphere	Trichomonascus	0.119237
Maxifort	Rhizosphere	Trichophaea	0
Maxifort	Rhizosphere	Trichosporon	0.307721
Maxifort	Rhizosphere	Triscelophorus	0.00916803
Maxifort	Rhizosphere	Tritirachium	0.00378329
Maxifort	Rhizosphere	Tulasnella	0
Maxifort	Rhizosphere	Udeniozyma	0.0328399
Maxifort	Rhizosphere	Umbelopsidomycetes_unclassified	0.00764223
Maxifort	Rhizosphere	Umbelopsis	0.064242
Maxifort	Rhizosphere	Uncinocarpus	0
Maxifort	Rhizosphere	Ustilago	0.0288264
Maxifort	Rhizosphere	Vanderbylia	0.000759994
Maxifort	Rhizosphere	Vermispora	0.00305419
Maxifort	Rhizosphere	Verticillium	0
Maxifort	Rhizosphere	Vishniacozyma	0.0287919
Maxifort	Rhizosphere	Volutella	0.0770719
Maxifort	Rhizosphere	Waitea	0
Maxifort	Rhizosphere	Wallemia	2.9929
Maxifort	Rhizosphere	Westerdykella	0.00305055
Maxifort	Rhizosphere	Xenasmatella	0.0137868
Maxifort	Rhizosphere	Xylariales_gen_Incertae_sedis	0
Maxifort	Rhizosphere	Xylariales_unclassified	0.0404436
Maxifort	Rhizosphere	Yamadazyma	0.0159696
Maxifort	Rhizosphere	Yuchengia	0.0122549
Maxifort	Rhizosphere	Zalaria	0.00075643
Maxifort	Rhizosphere	Zopfiella	0
Maxifort	Rhizosphere	Zygophlyctis	0.000765345
Nongraft	Endosphere	Aaosphaeria	0.000750075
Nongraft	Endosphere	Acremonium	0.0331588
Nongraft	Endosphere	Acrocalymma	0.0398252
Nongraft	Endosphere	Agaricomycetes_unclassified	0.945777
Nongraft	Endosphere	Agaricomycotina_gen_Incertae_sedis	0.00529261
Nongraft	Endosphere	Agaricostilbales_unclassified	0.00527506
Nongraft	Endosphere	Agaricus	0
Nongraft	Endosphere	Alfaria	0
Nongraft	Endosphere	Alphamycetaceae_gen_Incertae_sedis	0.0166339
Nongraft	Endosphere	Alternaria	2.13767
Nongraft	Endosphere	Anthracocystis	0
Nongraft	Endosphere	Aphelidiaceae_gen_Incertae_sedis	0.0578442
Nongraft	Endosphere	Aphelidiomycetes_unclassified	0
Nongraft	Endosphere	Apiotrichum	0
Nongraft	Endosphere	Arachnion	0
Nongraft	Endosphere	Arachniotus	0
Nongraft	Endosphere	Arachnomyces	0
Nongraft	Endosphere	Arthrobotrys	0.165971
Nongraft	Endosphere	Ascobolaceae_unclassified	0.0338041
Nongraft	Endosphere	Ascobolus	0.000750751
Nongraft	Endosphere	Ascodesmidaceae_gen_Incertae_sedis	0
Nongraft	Endosphere	Ascomycota_unclassified	0.00151217
Nongraft	Endosphere	Ascosphaera	0
Nongraft	Endosphere	Ascotricha	0
Nongraft	Endosphere	Aseroe	0.0481075
Nongraft	Endosphere	Aspergillus	0.000750976
Nongraft	Endosphere	Atractium	0.0211704
Nongraft	Endosphere	Atrocalyx	0
Nongraft	Endosphere	Aureobasidium	0
Nongraft	Endosphere	Auriculariales_unclassified	0
Nongraft	Endosphere	Babjevia	0
Nongraft	Endosphere	Baeospora	0.0270362
Nongraft	Endosphere	Basidiobolales_gen_Incertae_sedis	0.00225293
Nongraft	Endosphere	Basidiobolus	0.00151217
Nongraft	Endosphere	Basidiomycota_unclassified	0
Nongraft	Endosphere	Beauveria	0.000752332
Nongraft	Endosphere	Bionectria	0.190318
Nongraft	Endosphere	Bipolaris	0.103678
Nongraft	Endosphere	Bolbitiaceae_unclassified	0.0495594
Nongraft	Endosphere	Bolbitius	0
Nongraft	Endosphere	Boletales_unclassified	0
Nongraft	Endosphere	Boubovia	0
Nongraft	Endosphere	Bovista	0
Nongraft	Endosphere	Branch02_gen_Incertae_sedis	0.0067665
Nongraft	Endosphere	Branch06_gen_Incertae_sedis	3.46913
Nongraft	Endosphere	Brunneomyces	0.000753352
Nongraft	Endosphere	Bullera	0
Nongraft	Endosphere	Calceomyces	0.0059988
Nongraft	Endosphere	Calvatia	0.0173141
Nongraft	Endosphere	Calyptella	0
Nongraft	Endosphere	Candida	0
Nongraft	Endosphere	Candolleomyces	0.00375932
Nongraft	Endosphere	Cephaliophora	0
Nongraft	Endosphere	Cephalosporium	0
Nongraft	Endosphere	Ceratobasidiaceae_gen_Incertae_sedis	0.0938984
Nongraft	Endosphere	Ceratobasidiaceae_unclassified	0.00525843
Nongraft	Endosphere	Ceratobasidium	0.443158
Nongraft	Endosphere	Cercophora	0.00300797
Nongraft	Endosphere	Cercospora	0
Nongraft	Endosphere	Chaetomiaceae_gen_Incertae_sedis	0.0855528
Nongraft	Endosphere	Chaetomiaceae_unclassified	0.0217489
Nongraft	Endosphere	Chaetopreussia	0.0866073
Nongraft	Endosphere	Chaetothyriales_fam_Incertae_sedis_unclassified	0.201119
Nongraft	Endosphere	Cheilymenia	0
Nongraft	Endosphere	Chlorophyllum	0
Nongraft	Endosphere	Chordomyces	0.0368481
Nongraft	Endosphere	Chromelosporium	0.0419664
Nongraft	Endosphere	Chrysosporium	0
Nongraft	Endosphere	Chrysozymaceae_unclassified	0
Nongraft	Endosphere	Chytridiales_gen_Incertae_sedis	0.0234387
Nongraft	Endosphere	Chytridiomycota_gen_Incertae_sedis	0
Nongraft	Endosphere	Chytridiomycota_unclassified	0.19296
Nongraft	Endosphere	Chytridium	0
Nongraft	Endosphere	Cladophialophora	0
Nongraft	Endosphere	Cladosporium	0.0345789
Nongraft	Endosphere	Classiculales_gen_Incertae_sedis	0
Nongraft	Endosphere	Clavicipitaceae_gen_Incertae_sedis	0
Nongraft	Endosphere	Clitopilus	0
Nongraft	Endosphere	Clonostachys	0.00453652
Nongraft	Endosphere	Colletotrichum	0.00150083
Nongraft	Endosphere	Conidiobolus	0.00302435
Nongraft	Endosphere	Coniocessia	0
Nongraft	Endosphere	Coniochaetaceae_unclassified	0.00376166
Nongraft	Endosphere	Conlarium	0
Nongraft	Endosphere	Conocybe	0.0512563
Nongraft	Endosphere	Coprinellus	1.14071
Nongraft	Endosphere	Coprinopsis	0.0105333
Nongraft	Endosphere	Coprinus	0.2329
Nongraft	Endosphere	Coprobia	0
Nongraft	Endosphere	Crepatura	0
Nongraft	Endosphere	Cristinia	0.0007494
Nongraft	Endosphere	Cryptocline	0
Nongraft	Endosphere	Cryptococcus	0
Nongraft	Endosphere	Curvibasidium	0
Nongraft	Endosphere	Curvularia	0.0615768
Nongraft	Endosphere	Cutaneotrichosporon	0
Nongraft	Endosphere	Cyathus	0
Nongraft	Endosphere	Cyberlindnera	0.000750976
Nongraft	Endosphere	Cyphellophora	0.000756086
Nongraft	Endosphere	Cystoagaricus	0.015799
Nongraft	Endosphere	Cystobasidiaceae_unclassified	0
Nongraft	Endosphere	Cystobasidiales_unclassified	0
Nongraft	Endosphere	Cystobasidiomycetes_unclassified	0
Nongraft	Endosphere	Cystobasidium	0.00674865
Nongraft	Endosphere	Cystofilobasidium	0.0135074
Nongraft	Endosphere	Dactylonectria	0.0015067
Nongraft	Endosphere	Debaryomyces	0
Nongraft	Endosphere	Deconica	0
Nongraft	Endosphere	Densocarpa	1.81165
Nongraft	Endosphere	Didymellaceae_unclassified	0.000756086
Nongraft	Endosphere	Didymocyrtis	0.0257023
Nongraft	Endosphere	Dipodascaceae_unclassified	0.00150105
Nongraft	Endosphere	Dirkmeia	0
Nongraft	Endosphere	Disciseda	0.00450282
Nongraft	Endosphere	Dissophora	0.00150751
Nongraft	Endosphere	Dominikia	0.0571627
Nongraft	Endosphere	Eleutherascus	0
Nongraft	Endosphere	Endogonomycetes_gen_Incertae_sedis	0.00149993
Nongraft	Endosphere	Entoloma	0.0284772
Nongraft	Endosphere	Entomortierella	0
Nongraft	Endosphere	Epicoccum	0.727219
Nongraft	Endosphere	Eriospora	0
Nongraft	Endosphere	Erythrobasidiaceae_gen_Incertae_sedis	0
Nongraft	Endosphere	Erythrobasidiales_gen_Incertae_sedis	0
Nongraft	Endosphere	Erythrobasidium	0
Nongraft	Endosphere	Eurotiomycetes_unclassified	0.00526726
Nongraft	Endosphere	Eutypella	0
Nongraft	Endosphere	Exobasidium	0.000753352
Nongraft	Endosphere	Exophiala	0.23422
Nongraft	Endosphere	Exserohilum	0.0218176
Nongraft	Endosphere	Filobasidium	0.0863168
Nongraft	Endosphere	Fimicolochytrium	0
Nongraft	Endosphere	Fomes	0
Nongraft	Endosphere	Fungi_unclassified	0.475302
Nongraft	Endosphere	Funneliformis	0.0127398
Nongraft	Endosphere	Furcasterigmium	0
Nongraft	Endosphere	Fusariella	0
Nongraft	Endosphere	Fusarium	3.94741
Nongraft	Endosphere	Fuscoporia	0
Nongraft	Endosphere	Fusicolla	0.033907
Nongraft	Endosphere	Gaertneriomyces	0.00150716
Nongraft	Endosphere	Ganodermataceae_gen_Incertae_sedis	0
Nongraft	Endosphere	Geastrum	0
Nongraft	Endosphere	Geomyces	0.00829345
Nongraft	Endosphere	Geotrichum	0.0262627
Nongraft	Endosphere	Gibellulopsis	0.539509
Nongraft	Endosphere	Gloeoporus	0
Nongraft	Endosphere	Glomeraceae_gen_Incertae_sedis	0.00151217
Nongraft	Endosphere	Glomeraceae_unclassified	1.07614
Nongraft	Endosphere	Glomerellales_unclassified	0.301947
Nongraft	Endosphere	Glomeromycota_gen_Incertae_sedis	0.115288
Nongraft	Endosphere	Glomeromycota_unclassified	0.0851358
Nongraft	Endosphere	Glomus	0.0585854
Nongraft	Endosphere	Goffeauzyma	0
Nongraft	Endosphere	Golubevia	0.00675839
Nongraft	Endosphere	Graphiola	0
Nongraft	Endosphere	GS05_gen_Incertae_sedis	0
Nongraft	Endosphere	GS08_gen_Incertae_sedis	0
Nongraft	Endosphere	GS11_gen_Incertae_sedis	0.0089982
Nongraft	Endosphere	GS16_gen_Incertae_sedis	0.0286088
Nongraft	Endosphere	Gymnoascus	0.00300041
Nongraft	Endosphere	Gymnopilus	0
Nongraft	Endosphere	Gyrothrix	0
Nongraft	Endosphere	Halosphaeriaceae_gen_Incertae_sedis	0.0067702
Nongraft	Endosphere	Halosphaeriaceae_unclassified	0.0738363
Nongraft	Endosphere	Hannaella	0
Nongraft	Endosphere	Henningsomyces	0
Nongraft	Endosphere	Heydenia	0.00301432
Nongraft	Endosphere	Hormiactis	0.00982912
Nongraft	Endosphere	Hyaloraphidiales_gen_Incertae_sedis	0
Nongraft	Endosphere	Hyalorbilia	0.00525755
Nongraft	Endosphere	Hydnomerulius	0.000750525
Nongraft	Endosphere	Hymenoscyphus	0
Nongraft	Endosphere	Hyphoderma	0
Nongraft	Endosphere	Hyphodermella	0
Nongraft	Endosphere	Hyphodontia	0
Nongraft	Endosphere	Hypocreales_gen_Incertae_sedis	0.412066
Nongraft	Endosphere	Hypocreales_unclassified	0.0030021
Nongraft	Endosphere	Hypoxylon	0
Nongraft	Endosphere	Idriella	0.0219265
Nongraft	Endosphere	Irpex	0
Nongraft	Endosphere	Irpicaceae_unclassified	0
Nongraft	Endosphere	Itersonilia	0.00376676
Nongraft	Endosphere	Kamienskia	0
Nongraft	Endosphere	Kickxellomycota_gen_Incertae_sedis	0
Nongraft	Endosphere	Kiflimonium	0.013588
Nongraft	Endosphere	Knufia	0.00525368
Nongraft	Endosphere	Kockovaella	0
Nongraft	Endosphere	Kordyana	0
Nongraft	Endosphere	Kotlabaea	12.8504
Nongraft	Endosphere	Kurtzmanomyces	0
Nongraft	Endosphere	Laboulbeniomycetes_gen_Incertae_sedis	0
Nongraft	Endosphere	Lachancea	0
Nongraft	Endosphere	Lasiobolidium	1.71318
Nongraft	Endosphere	Lectera	0.000756086
Nongraft	Endosphere	Lepista	0
Nongraft	Endosphere	Leptosphaeria	0
Nongraft	Endosphere	Leptospora	0.0234387
Nongraft	Endosphere	Leucocoprinus	0
Nongraft	Endosphere	Leucosporidiales_gen_Incertae_sedis	0.0135603
Nongraft	Endosphere	Leucothecium	0.0113233
Nongraft	Endosphere	Linnemannia	2.07942
Nongraft	Endosphere	Lipomyces	0
Nongraft	Endosphere	Lobulomycetales_gen_Incertae_sedis	0
Nongraft	Endosphere	Lopharia	0
Nongraft	Endosphere	Lophotrichus	0.00074985
Nongraft	Endosphere	Lunasporangiospora	0.0630087
Nongraft	Endosphere	Lycoperdon	0
Nongraft	Endosphere	Lyomyces	0.00899607
Nongraft	Endosphere	Macalpinomyces	0
Nongraft	Endosphere	Macrophomina	0
Nongraft	Endosphere	Malassezia	0.331231
Nongraft	Endosphere	Mariannaea	0
Nongraft	Endosphere	Marquandomyces	0
Nongraft	Endosphere	Meira	0
Nongraft	Endosphere	Melampsora	0
Nongraft	Endosphere	Metacordyceps	0.0286438
Nongraft	Endosphere	Metarhizium	0
Nongraft	Endosphere	Microascaceae_gen_Incertae_sedis	0
Nongraft	Endosphere	Microascaceae_unclassified	0
Nongraft	Endosphere	Microascales_gen_Incertae_sedis	0
Nongraft	Endosphere	Microdochiaceae_gen_Incertae_sedis	0
Nongraft	Endosphere	Microdochium	0.0307594
Nongraft	Endosphere	Minimedusa	0
Nongraft	Endosphere	Moesziomyces	0.0127896
Nongraft	Endosphere	Monascella	0
Nongraft	Endosphere	Moniliophthora	0.00301833
Nongraft	Endosphere	Monoblepharidales_gen_Incertae_sedis	0
Nongraft	Endosphere	Monoblepharomycota_gen_Incertae_sedis	0
Nongraft	Endosphere	Monosporascus	8.6805
Nongraft	Endosphere	Montagnula	0
Nongraft	Endosphere	Mortierella	5.94586
Nongraft	Endosphere	Mortierellaceae_gen_Incertae_sedis	0.514223
Nongraft	Endosphere	Mortierellaceae_unclassified	0.13756
Nongraft	Endosphere	Mortierellales_gen_Incertae_sedis	0
Nongraft	Endosphere	Mortierellomycota_gen_Incertae_sedis	0.465841
Nongraft	Endosphere	Mortierellomycota_unclassified	0.0375641
Nongraft	Endosphere	Mycena	0
Nongraft	Endosphere	Mycoaciella	0
Nongraft	Endosphere	Mycosphaerellaceae_unclassified	0.000756086
Nongraft	Endosphere	Myriococcum	0
Nongraft	Endosphere	Myrothecium	0.0619273
Nongraft	Endosphere	Naganishia	0.0547546
Nongraft	Endosphere	Necromortierella	0
Nongraft	Endosphere	Nectriaceae_unclassified	0.00528592
Nongraft	Endosphere	Neocosmospora	1.01002
Nongraft	Endosphere	Neonectria	0.000756086
Nongraft	Endosphere	Neopestalotiopsis	0.0555796
Nongraft	Endosphere	Neopyrenochaeta	0
Nongraft	Endosphere	Neoroussoella	0
Nongraft	Endosphere	Neosetophoma	0
Nongraft	Endosphere	Nigrospora	0.00149768
Nongraft	Endosphere	Occultifur	0.0075358
Nongraft	Endosphere	Oliveonia	0.00375613
Nongraft	Endosphere	Olpidiaceae_gen_Incertae_sedis	0
Nongraft	Endosphere	Olpidiaster	0.0112575
Nongraft	Endosphere	Olpidium	3.5336
Nongraft	Endosphere	Orbiliaceae_unclassified	0.0916649
Nongraft	Endosphere	Orbiliales_gen_Incertae_sedis	0
Nongraft	Endosphere	Orbiliomycetes_gen_Incertae_sedis	0
Nongraft	Endosphere	Papiliotrema	0.0105852
Nongraft	Endosphere	Paragibellulopsis	0
Nongraft	Endosphere	Paraglomus	0
Nongraft	Endosphere	Paraphoma	0.00449304
Nongraft	Endosphere	Paraphysoderma	0.00901398
Nongraft	Endosphere	Parascedosporium	0
Nongraft	Endosphere	Parasola	0.230532
Nongraft	Endosphere	Paratrichophaea	0.481115
Nongraft	Endosphere	Pascua	0
Nongraft	Endosphere	Paurocotylis	0.398672
Nongraft	Endosphere	Peniophora	0
Nongraft	Endosphere	Periconia	0.0233971
Nongraft	Endosphere	Peroneutypa	0
Nongraft	Endosphere	Pervetustus	0.00450914
Nongraft	Endosphere	Petriella	0
Nongraft	Endosphere	Peziza	0.00904295
Nongraft	Endosphere	Pezizales_gen_Incertae_sedis	0.0044964
Nongraft	Endosphere	Pezizales_unclassified	0.0150105
Nongraft	Endosphere	Pezizomycotina_gen_Incertae_sedis	0.00225293
Nongraft	Endosphere	Phaeosphaeria	0.0287266
Nongraft	Endosphere	Phaeosphaeriaceae_unclassified	0.00225169
Nongraft	Endosphere	Phallus	0.284737
Nongraft	Endosphere	Phanerochaete	0
Nongraft	Endosphere	Phialemonium	0
Nongraft	Endosphere	Phialoparvum	0.00151217
Nongraft	Endosphere	Phialophora	0
Nongraft	Endosphere	Phlebiopsis	0
Nongraft	Endosphere	Phlyctochytrium	0
Nongraft	Endosphere	Physisporinus	0
Nongraft	Endosphere	Piptocephalidaceae_gen_Incertae_sedis	0.00074985
Nongraft	Endosphere	Piptocephalis	0
Nongraft	Endosphere	Piskurozyma	0.00150195
Nongraft	Endosphere	Pisorisporiales_gen_Incertae_sedis	0
Nongraft	Endosphere	Pithya	0
Nongraft	Endosphere	Plectania	0
Nongraft	Endosphere	Plectosphaerella	0.00601157
Nongraft	Endosphere	Plectosphaerellaceae_gen_Incertae_sedis	0
Nongraft	Endosphere	Pleosporales_gen_Incertae_sedis	0
Nongraft	Endosphere	Pleosporales_unclassified	0.0166215
Nongraft	Endosphere	Pluteus	0
Nongraft	Endosphere	Poaceascoma	0.0143456
Nongraft	Endosphere	Podila	0.0551888
Nongraft	Endosphere	Podospora	0.220041
Nongraft	Endosphere	Podosporaceae_unclassified	0.0263181
Nongraft	Endosphere	Polyporales_unclassified	0.00899281
Nongraft	Endosphere	Polyporus	0.00599296
Nongraft	Endosphere	Polyschema	0.581941
Nongraft	Endosphere	Powellomyces	0
Nongraft	Endosphere	Preussia	0.0270234
Nongraft	Endosphere	Pringsheimia	0
Nongraft	Endosphere	Psathyrella	0
Nongraft	Endosphere	Pseudallescheria	0
Nongraft	Endosphere	Pseudeurotium	0.00074985
Nongraft	Endosphere	Pseudocoleophoma	0.00680478
Nongraft	Endosphere	Pseudopithomyces	0.00525436
Nongraft	Endosphere	Pseudosperma	0
Nongraft	Endosphere	Pseudozyma	0.0022535
Nongraft	Endosphere	Ptychogaster	0
Nongraft	Endosphere	Pulvinula	0
Nongraft	Endosphere	Pygmaeomyces	0
Nongraft	Endosphere	Pyrenochaeta	0
Nongraft	Endosphere	Pyrenochaetopsis	0.0007494
Nongraft	Endosphere	Pyronemataceae_unclassified	15.484
Nongraft	Endosphere	Pyxidiophora	0.0562894
Nongraft	Endosphere	Pyxidiophorales_gen_Incertae_sedis	0.257946
Nongraft	Endosphere	Ramicandelaber	0.894208
Nongraft	Endosphere	Resinicium	0
Nongraft	Endosphere	Rhinocladiella	0
Nongraft	Endosphere	Rhizoctonia	3.68837
Nongraft	Endosphere	Rhizophagus	1.05804
Nongraft	Endosphere	Rhizophlyctidaceae_gen_Incertae_sedis	0
Nongraft	Endosphere	Rhizophlyctis	0.0157697
Nongraft	Endosphere	Rhodocollybia	0
Nongraft	Endosphere	Rhodosporidiobolus	0.00752332
Nongraft	Endosphere	Rhodotorula	0.0737202
Nongraft	Endosphere	Rigidoporus	1.61416
Nongraft	Endosphere	Rozellomycota_gen_Incertae_sedis	0.00074985
Nongraft	Endosphere	Russulales_gen_Incertae_sedis	0
Nongraft	Endosphere	Saccharomycetales_gen_Incertae_sedis	0
Nongraft	Endosphere	Saccharomycetales_unclassified	0.0015024
Nongraft	Endosphere	Sagenomella	0
Nongraft	Endosphere	Saitozyma	0.0211338
Nongraft	Endosphere	Sakaguchia	0.0135158
Nongraft	Endosphere	Sampaiozyma	0
Nongraft	Endosphere	Sarcoscyphaceae_unclassified	0
Nongraft	Endosphere	Sarocladium	0
Nongraft	Endosphere	Scedosporium	0.0646372
Nongraft	Endosphere	Schizophyllum	0
Nongraft	Endosphere	Schizothecium	0.000750525
Nongraft	Endosphere	Schwanniomyces	0
Nongraft	Endosphere	Sclerostagonospora	0.0120312
Nongraft	Endosphere	Scolecobasidium	0.00150195
Nongraft	Endosphere	Scopuloides	0
Nongraft	Endosphere	Scutellinia	0.00973491
Nongraft	Endosphere	Scytalidium	0
Nongraft	Endosphere	Sebacinales_gen_Incertae_sedis	0.256304
Nongraft	Endosphere	Sebacinales_unclassified	0.882439
Nongraft	Endosphere	Septoglomus	0.0834085
Nongraft	Endosphere	Serendipita	0.000751428
Nongraft	Endosphere	Serendipitaceae_gen_Incertae_sedis	0
Nongraft	Endosphere	Sesquicillium	0
Nongraft	Endosphere	Setophoma	0.12197
Nongraft	Endosphere	Sistotrema	0
Nongraft	Endosphere	Solicoccozyma	0.0307351
Nongraft	Endosphere	Sordariales_unclassified	0.00225338
Nongraft	Endosphere	Sordariomycetes_unclassified	0.00676037
Nongraft	Endosphere	Spencerozyma	0
Nongraft	Endosphere	Spiromastigoides	0.00074985
Nongraft	Endosphere	Spiromyces	0.00375714
Nongraft	Endosphere	Spizellomyces	0.0172738
Nongraft	Endosphere	Spizellomycetaceae_unclassified	0
Nongraft	Endosphere	Spizellomycetales_gen_Incertae_sedis	0.00451411
Nongraft	Endosphere	Spizellomycetales_unclassified	0.0180086
Nongraft	Endosphere	Spooneromyces	0
Nongraft	Endosphere	Sporidiobolales_gen_Incertae_sedis	0
Nongraft	Endosphere	Sporisorium	0.550678
Nongraft	Endosphere	Sporobolomyces	0.0292392
Nongraft	Endosphere	Sporormiaceae_gen_Incertae_sedis	0.0263384
Nongraft	Endosphere	Sporormiella	0.0015015
Nongraft	Endosphere	Stachybotrys	0.0360867
Nongraft	Endosphere	Stemphylium	0
Nongraft	Endosphere	Stephanosporaceae_gen_Incertae_sedis	0
Nongraft	Endosphere	Sterigmatomyces	0.00300391
Nongraft	Endosphere	Symmetrospora	0.00075358
Nongraft	Endosphere	Syncephalis	0
Nongraft	Endosphere	Talbotiomycetaceae_gen_Incertae_sedis	0
Nongraft	Endosphere	Taphrina	0
Nongraft	Endosphere	Tausonia	0.018009
Nongraft	Endosphere	Tetrapisispora	0
Nongraft	Endosphere	Thanatephorus	13.2827
Nongraft	Endosphere	Thelebolaceae_gen_Incertae_sedis	0
Nongraft	Endosphere	Thelephoraceae_unclassified	0.00450586
Nongraft	Endosphere	Thelonectria	0.0740855
Nongraft	Endosphere	Tilletiopsis	0.00150967
Nongraft	Endosphere	Titaea	0.0113171
Nongraft	Endosphere	Torula	0
Nongraft	Endosphere	Tranzscheliella	0
Nongraft	Endosphere	Tremellales_unclassified	0
Nongraft	Endosphere	Tremellodendropsidales_gen_Incertae_sedis	0.00750673
Nongraft	Endosphere	Tremellomycetes_gen_Incertae_sedis	0
Nongraft	Endosphere	Trichocladium	0
Nongraft	Endosphere	Trichoderma	0.0128154
Nongraft	Endosphere	Trichomerium	0
Nongraft	Endosphere	Trichomonascus	0.0848094
Nongraft	Endosphere	Trichophaea	0
Nongraft	Endosphere	Trichosporon	0.0187586
Nongraft	Endosphere	Triscelophorus	0
Nongraft	Endosphere	Tritirachium	0
Nongraft	Endosphere	Tulasnella	0.0217591
Nongraft	Endosphere	Udeniozyma	0
Nongraft	Endosphere	Umbelopsidomycetes_unclassified	0
Nongraft	Endosphere	Umbelopsis	0.00756086
Nongraft	Endosphere	Uncinocarpus	0
Nongraft	Endosphere	Ustilago	0
Nongraft	Endosphere	Vanderbylia	0.0015015
Nongraft	Endosphere	Vermispora	0.00150716
Nongraft	Endosphere	Verticillium	0.00225113
Nongraft	Endosphere	Vishniacozyma	0.0015015
Nongraft	Endosphere	Volutella	0.00604869
Nongraft	Endosphere	Waitea	0
Nongraft	Endosphere	Wallemia	0.281401
Nongraft	Endosphere	Westerdykella	0
Nongraft	Endosphere	Xenasmatella	0
Nongraft	Endosphere	Xylariales_gen_Incertae_sedis	0
Nongraft	Endosphere	Xylariales_unclassified	0.00678222
Nongraft	Endosphere	Yamadazyma	0
Nongraft	Endosphere	Yuchengia	0
Nongraft	Endosphere	Zalaria	0.00824341
Nongraft	Endosphere	Zopfiella	0
Nongraft	Endosphere	Zygophlyctis	0
Nongraft	Rhizosphere	Aaosphaeria	0
Nongraft	Rhizosphere	Acremonium	0.990838
Nongraft	Rhizosphere	Acrocalymma	0
Nongraft	Rhizosphere	Agaricomycetes_unclassified	0.245239
Nongraft	Rhizosphere	Agaricomycotina_gen_Incertae_sedis	0.00152161
Nongraft	Rhizosphere	Agaricostilbales_unclassified	0.015136
Nongraft	Rhizosphere	Agaricus	0
Nongraft	Rhizosphere	Alfaria	0
Nongraft	Rhizosphere	Alphamycetaceae_gen_Incertae_sedis	0.0015237
Nongraft	Rhizosphere	Alternaria	9.78565
Nongraft	Rhizosphere	Anthracocystis	0.0173976
Nongraft	Rhizosphere	Aphelidiaceae_gen_Incertae_sedis	0.0445145
Nongraft	Rhizosphere	Aphelidiomycetes_unclassified	0.0203466
Nongraft	Rhizosphere	Apiotrichum	0.0175154
Nongraft	Rhizosphere	Arachnion	0.000759763
Nongraft	Rhizosphere	Arachniotus	0.0122064
Nongraft	Rhizosphere	Arachnomyces	0.000755401
Nongraft	Rhizosphere	Arthrobotrys	0.0248892
Nongraft	Rhizosphere	Ascobolaceae_unclassified	0.0128873
Nongraft	Rhizosphere	Ascobolus	0.00226586
Nongraft	Rhizosphere	Ascodesmidaceae_gen_Incertae_sedis	0
Nongraft	Rhizosphere	Ascomycota_unclassified	0.330336
Nongraft	Rhizosphere	Ascosphaera	0
Nongraft	Rhizosphere	Ascotricha	0
Nongraft	Rhizosphere	Aseroe	0.35963
Nongraft	Rhizosphere	Aspergillus	0.126761
Nongraft	Rhizosphere	Atractium	0
Nongraft	Rhizosphere	Atrocalyx	0.000755287
Nongraft	Rhizosphere	Aureobasidium	0.0339712
Nongraft	Rhizosphere	Auriculariales_unclassified	0
Nongraft	Rhizosphere	Babjevia	0.0022621
Nongraft	Rhizosphere	Baeospora	0.00151024
Nongraft	Rhizosphere	Basidiobolales_gen_Incertae_sedis	0.00753466
Nongraft	Rhizosphere	Basidiobolus	0.126344
Nongraft	Rhizosphere	Basidiomycota_unclassified	0
Nongraft	Rhizosphere	Beauveria	0.00302359
Nongraft	Rhizosphere	Bionectria	1.29064
Nongraft	Rhizosphere	Bipolaris	1.64078
Nongraft	Rhizosphere	Bolbitiaceae_unclassified	0.00678222
Nongraft	Rhizosphere	Bolbitius	0.00075815
Nongraft	Rhizosphere	Boletales_unclassified	0
Nongraft	Rhizosphere	Boubovia	0.0812883
Nongraft	Rhizosphere	Bovista	0
Nongraft	Rhizosphere	Branch02_gen_Incertae_sedis	0.0485242
Nongraft	Rhizosphere	Branch06_gen_Incertae_sedis	0.228718
Nongraft	Rhizosphere	Brunneomyces	0.0846368
Nongraft	Rhizosphere	Bullera	0.224822
Nongraft	Rhizosphere	Calceomyces	0.00304321
Nongraft	Rhizosphere	Calvatia	0.0204681
Nongraft	Rhizosphere	Calyptella	0
Nongraft	Rhizosphere	Candida	0.211739
Nongraft	Rhizosphere	Candolleomyces	0.000760803
Nongraft	Rhizosphere	Cephaliophora	0.00301375
Nongraft	Rhizosphere	Cephalosporium	0.00075815
Nongraft	Rhizosphere	Ceratobasidiaceae_gen_Incertae_sedis	0.00530075
Nongraft	Rhizosphere	Ceratobasidiaceae_unclassified	0.0242372
Nongraft	Rhizosphere	Ceratobasidium	0.0438235
Nongraft	Rhizosphere	Cercophora	0.0294084
Nongraft	Rhizosphere	Cercospora	0.00454735
Nongraft	Rhizosphere	Chaetomiaceae_gen_Incertae_sedis	0.00529979
Nongraft	Rhizosphere	Chaetomiaceae_unclassified	0.0075815
Nongraft	Rhizosphere	Chaetopreussia	0.0686378
Nongraft	Rhizosphere	Chaetothyriales_fam_Incertae_sedis_unclassified	0.005305
Nongraft	Rhizosphere	Cheilymenia	0.00303009
Nongraft	Rhizosphere	Chlorophyllum	0
Nongraft	Rhizosphere	Chordomyces	0.425362
Nongraft	Rhizosphere	Chromelosporium	0
Nongraft	Rhizosphere	Chrysosporium	0
Nongraft	Rhizosphere	Chrysozymaceae_unclassified	0.00151561
Nongraft	Rhizosphere	Chytridiales_gen_Incertae_sedis	0
Nongraft	Rhizosphere	Chytridiomycota_gen_Incertae_sedis	0
Nongraft	Rhizosphere	Chytridiomycota_unclassified	0.202883
Nongraft	Rhizosphere	Chytridium	0
Nongraft	Rhizosphere	Cladophialophora	0.0128627
Nongraft	Rhizosphere	Cladosporium	0.513727
Nongraft	Rhizosphere	Classiculales_gen_Incertae_sedis	0.00075815
Nongraft	Rhizosphere	Clavicipitaceae_gen_Incertae_sedis	0.00151953
Nongraft	Rhizosphere	Clitopilus	0.166026
Nongraft	Rhizosphere	Clonostachys	0.01061
Nongraft	Rhizosphere	Colletotrichum	0.00151964
Nongraft	Rhizosphere	Conidiobolus	0
Nongraft	Rhizosphere	Coniocessia	0.00683787
Nongraft	Rhizosphere	Coniochaetaceae_unclassified	0.0174222
Nongraft	Rhizosphere	Conlarium	0.00151027
Nongraft	Rhizosphere	Conocybe	0.00528844
Nongraft	Rhizosphere	Coprinellus	1.70164
Nongraft	Rhizosphere	Coprinopsis	0.270483
Nongraft	Rhizosphere	Coprinus	0.0213672
Nongraft	Rhizosphere	Coprobia	0.0577852
Nongraft	Rhizosphere	Crepatura	0
Nongraft	Rhizosphere	Cristinia	0.0204609
Nongraft	Rhizosphere	Cryptocline	0
Nongraft	Rhizosphere	Cryptococcus	0.0709405
Nongraft	Rhizosphere	Curvibasidium	0.00376053
Nongraft	Rhizosphere	Curvularia	0.559194
Nongraft	Rhizosphere	Cutaneotrichosporon	0
Nongraft	Rhizosphere	Cyathus	0
Nongraft	Rhizosphere	Cyberlindnera	0.00836676
Nongraft	Rhizosphere	Cyphellophora	0
Nongraft	Rhizosphere	Cystoagaricus	0
Nongraft	Rhizosphere	Cystobasidiaceae_unclassified	0.00226074
Nongraft	Rhizosphere	Cystobasidiales_unclassified	0
Nongraft	Rhizosphere	Cystobasidiomycetes_unclassified	0.362841
Nongraft	Rhizosphere	Cystobasidium	0.617211
Nongraft	Rhizosphere	Cystofilobasidium	0.145459
Nongraft	Rhizosphere	Dactylonectria	0
Nongraft	Rhizosphere	Debaryomyces	0.00456217
Nongraft	Rhizosphere	Deconica	0.000755287
Nongraft	Rhizosphere	Densocarpa	0.0425749
Nongraft	Rhizosphere	Didymellaceae_unclassified	0.0112976
Nongraft	Rhizosphere	Didymocyrtis	0.192029
Nongraft	Rhizosphere	Dipodascaceae_unclassified	0.0166451
Nongraft	Rhizosphere	Dirkmeia	0.0591419
Nongraft	Rhizosphere	Disciseda	0.269407
Nongraft	Rhizosphere	Dissophora	0.0774098
Nongraft	Rhizosphere	Dominikia	0.00226998
Nongraft	Rhizosphere	Eleutherascus	0.00150716
Nongraft	Rhizosphere	Endogonomycetes_gen_Incertae_sedis	0.00530791
Nongraft	Rhizosphere	Entoloma	0
Nongraft	Rhizosphere	Entomortierella	0.0446226
Nongraft	Rhizosphere	Epicoccum	7.10846
Nongraft	Rhizosphere	Eriospora	0.00763088
Nongraft	Rhizosphere	Erythrobasidiaceae_gen_Incertae_sedis	0
Nongraft	Rhizosphere	Erythrobasidiales_gen_Incertae_sedis	0
Nongraft	Rhizosphere	Erythrobasidium	0.0536779
Nongraft	Rhizosphere	Eurotiomycetes_unclassified	0.23767
Nongraft	Rhizosphere	Eutypella	0.00607399
Nongraft	Rhizosphere	Exobasidium	0.0445416
Nongraft	Rhizosphere	Exophiala	0.15057
Nongraft	Rhizosphere	Exserohilum	0.0766136
Nongraft	Rhizosphere	Filobasidium	4.1107
Nongraft	Rhizosphere	Fimicolochytrium	0.0136081
Nongraft	Rhizosphere	Fomes	0.00753012
Nongraft	Rhizosphere	Fungi_unclassified	0.560275
Nongraft	Rhizosphere	Funneliformis	0.0856628
Nongraft	Rhizosphere	Furcasterigmium	0.025205
Nongraft	Rhizosphere	Fusariella	0
Nongraft	Rhizosphere	Fusarium	2.25674
Nongraft	Rhizosphere	Fuscoporia	0
Nongraft	Rhizosphere	Fusicolla	0.0529376
Nongraft	Rhizosphere	Gaertneriomyces	0.00227825
Nongraft	Rhizosphere	Ganodermataceae_gen_Incertae_sedis	0
Nongraft	Rhizosphere	Geastrum	0
Nongraft	Rhizosphere	Geomyces	0.0480637
Nongraft	Rhizosphere	Geotrichum	1.03147
Nongraft	Rhizosphere	Gibellulopsis	1.95938
Nongraft	Rhizosphere	Gloeoporus	0.0106093
Nongraft	Rhizosphere	Glomeraceae_gen_Incertae_sedis	0.0243861
Nongraft	Rhizosphere	Glomeraceae_unclassified	0.123849
Nongraft	Rhizosphere	Glomerellales_unclassified	0.677483
Nongraft	Rhizosphere	Glomeromycota_gen_Incertae_sedis	0.00531188
Nongraft	Rhizosphere	Glomeromycota_unclassified	0.00989978
Nongraft	Rhizosphere	Glomus	0.044726
Nongraft	Rhizosphere	Goffeauzyma	0.0458371
Nongraft	Rhizosphere	Golubevia	0.0676659
Nongraft	Rhizosphere	Graphiola	0.00910875
Nongraft	Rhizosphere	GS05_gen_Incertae_sedis	0.000760803
Nongraft	Rhizosphere	GS08_gen_Incertae_sedis	0
Nongraft	Rhizosphere	GS11_gen_Incertae_sedis	0.110934
Nongraft	Rhizosphere	GS16_gen_Incertae_sedis	0.185032
Nongraft	Rhizosphere	Gymnoascus	0.0453206
Nongraft	Rhizosphere	Gymnopilus	0.00150716
Nongraft	Rhizosphere	Gyrothrix	0.0135538
Nongraft	Rhizosphere	Halosphaeriaceae_gen_Incertae_sedis	0
Nongraft	Rhizosphere	Halosphaeriaceae_unclassified	0.0143989
Nongraft	Rhizosphere	Hannaella	0.00376291
Nongraft	Rhizosphere	Henningsomyces	0.00987692
Nongraft	Rhizosphere	Heydenia	0.169295
Nongraft	Rhizosphere	Hormiactis	0.0386105
Nongraft	Rhizosphere	Hyaloraphidiales_gen_Incertae_sedis	0.00834358
Nongraft	Rhizosphere	Hyalorbilia	0.0339944
Nongraft	Rhizosphere	Hydnomerulius	0.000755401
Nongraft	Rhizosphere	Hymenoscyphus	0
Nongraft	Rhizosphere	Hyphoderma	0.0429553
Nongraft	Rhizosphere	Hyphodermella	0.00907818
Nongraft	Rhizosphere	Hyphodontia	0.0022596
Nongraft	Rhizosphere	Hypocreales_gen_Incertae_sedis	0.0196323
Nongraft	Rhizosphere	Hypocreales_unclassified	0.0401624
Nongraft	Rhizosphere	Hypoxylon	0.127855
Nongraft	Rhizosphere	Idriella	0.108674
Nongraft	Rhizosphere	Irpex	0.0128121
Nongraft	Rhizosphere	Irpicaceae_unclassified	0.00833586
Nongraft	Rhizosphere	Itersonilia	0
Nongraft	Rhizosphere	Kamienskia	0
Nongraft	Rhizosphere	Kickxellomycota_gen_Incertae_sedis	0.000757805
Nongraft	Rhizosphere	Kiflimonium	0.0304521
Nongraft	Rhizosphere	Knufia	0.00303122
Nongraft	Rhizosphere	Kockovaella	0
Nongraft	Rhizosphere	Kordyana	0
Nongraft	Rhizosphere	Kotlabaea	2.27589
Nongraft	Rhizosphere	Kurtzmanomyces	0.0211014
Nongraft	Rhizosphere	Laboulbeniomycetes_gen_Incertae_sedis	0.120254
Nongraft	Rhizosphere	Lachancea	0.336611
Nongraft	Rhizosphere	Lasiobolidium	10.6863
Nongraft	Rhizosphere	Lectera	0.00604254
Nongraft	Rhizosphere	Lepista	0
Nongraft	Rhizosphere	Leptosphaeria	0
Nongraft	Rhizosphere	Leptospora	0.00377701
Nongraft	Rhizosphere	Leucocoprinus	0.0878919
Nongraft	Rhizosphere	Leucosporidiales_gen_Incertae_sedis	0.0272428
Nongraft	Rhizosphere	Leucothecium	0.0279311
Nongraft	Rhizosphere	Linnemannia	3.79141
Nongraft	Rhizosphere	Lipomyces	0.000759763
Nongraft	Rhizosphere	Lobulomycetales_gen_Incertae_sedis	0.00834342
Nongraft	Rhizosphere	Lopharia	0
Nongraft	Rhizosphere	Lophotrichus	0.0332933
Nongraft	Rhizosphere	Lunasporangiospora	0.0308844
Nongraft	Rhizosphere	Lycoperdon	0.0385158
Nongraft	Rhizosphere	Lyomyces	0.0248251
Nongraft	Rhizosphere	Macalpinomyces	0
Nongraft	Rhizosphere	Macrophomina	0.00075358
Nongraft	Rhizosphere	Malassezia	0.514147
Nongraft	Rhizosphere	Mariannaea	0.000763942
Nongraft	Rhizosphere	Marquandomyces	0.0098204
Nongraft	Rhizosphere	Meira	0.00304044
Nongraft	Rhizosphere	Melampsora	0.244062
Nongraft	Rhizosphere	Metacordyceps	0.0287932
Nongraft	Rhizosphere	Metarhizium	0.818601
Nongraft	Rhizosphere	Microascaceae_gen_Incertae_sedis	0.00227825
Nongraft	Rhizosphere	Microascaceae_unclassified	0.00151883
Nongraft	Rhizosphere	Microascales_gen_Incertae_sedis	0.00985245
Nongraft	Rhizosphere	Microdochiaceae_gen_Incertae_sedis	0.010574
Nongraft	Rhizosphere	Microdochium	0.00453151
Nongraft	Rhizosphere	Minimedusa	0.122087
Nongraft	Rhizosphere	Moesziomyces	0.119496
Nongraft	Rhizosphere	Monascella	0.00303536
Nongraft	Rhizosphere	Moniliophthora	0.1721
Nongraft	Rhizosphere	Monoblepharidales_gen_Incertae_sedis	0.00377701
Nongraft	Rhizosphere	Monoblepharomycota_gen_Incertae_sedis	0.012865
Nongraft	Rhizosphere	Monosporascus	0.0604363
Nongraft	Rhizosphere	Montagnula	0.00075884
Nongraft	Rhizosphere	Mortierella	7.15313
Nongraft	Rhizosphere	Mortierellaceae_gen_Incertae_sedis	0.198463
Nongraft	Rhizosphere	Mortierellaceae_unclassified	0.0187887
Nongraft	Rhizosphere	Mortierellales_gen_Incertae_sedis	0.00833745
Nongraft	Rhizosphere	Mortierellomycota_gen_Incertae_sedis	0.40176
Nongraft	Rhizosphere	Mortierellomycota_unclassified	0.0257251
Nongraft	Rhizosphere	Mycena	0
Nongraft	Rhizosphere	Mycoaciella	0.0112697
Nongraft	Rhizosphere	Mycosphaerellaceae_unclassified	0.00605127
Nongraft	Rhizosphere	Myriococcum	0.834264
Nongraft	Rhizosphere	Myrothecium	0.0498923
Nongraft	Rhizosphere	Naganishia	0.826426
Nongraft	Rhizosphere	Necromortierella	0
Nongraft	Rhizosphere	Nectriaceae_unclassified	0.000759417
Nongraft	Rhizosphere	Neocosmospora	0.375604
Nongraft	Rhizosphere	Neonectria	0.0015163
Nongraft	Rhizosphere	Neopestalotiopsis	0.01287
Nongraft	Rhizosphere	Neopyrenochaeta	0
Nongraft	Rhizosphere	Neoroussoella	0.0015163
Nongraft	Rhizosphere	Neosetophoma	0
Nongraft	Rhizosphere	Nigrospora	0.0113209
Nongraft	Rhizosphere	Occultifur	0.375544
Nongraft	Rhizosphere	Oliveonia	0.000752332
Nongraft	Rhizosphere	Olpidiaceae_gen_Incertae_sedis	0.000759763
Nongraft	Rhizosphere	Olpidiaster	0.0481917
Nongraft	Rhizosphere	Olpidium	2.53323
Nongraft	Rhizosphere	Orbiliaceae_unclassified	0.00454392
Nongraft	Rhizosphere	Orbiliales_gen_Incertae_sedis	0
Nongraft	Rhizosphere	Orbiliomycetes_gen_Incertae_sedis	0
Nongraft	Rhizosphere	Papiliotrema	0.401509
Nongraft	Rhizosphere	Paragibellulopsis	0.0106703
Nongraft	Rhizosphere	Paraglomus	0.00227445
Nongraft	Rhizosphere	Paraphoma	0
Nongraft	Rhizosphere	Paraphysoderma	0.00226443
Nongraft	Rhizosphere	Parascedosporium	0.00226895
Nongraft	Rhizosphere	Parasola	0.431749
Nongraft	Rhizosphere	Paratrichophaea	0
Nongraft	Rhizosphere	Pascua	0
Nongraft	Rhizosphere	Paurocotylis	0.00151953
Nongraft	Rhizosphere	Peniophora	0.000759763
Nongraft	Rhizosphere	Periconia	0.0106137
Nongraft	Rhizosphere	Peroneutypa	0.0158416
Nongraft	Rhizosphere	Pervetustus	0.00151195
Nongraft	Rhizosphere	Petriella	0.00829802
Nongraft	Rhizosphere	Peziza	0.0513421
Nongraft	Rhizosphere	Pezizales_gen_Incertae_sedis	0
Nongraft	Rhizosphere	Pezizales_unclassified	0
Nongraft	Rhizosphere	Pezizomycotina_gen_Incertae_sedis	0.00606328
Nongraft	Rhizosphere	Phaeosphaeria	0.064662
Nongraft	Rhizosphere	Phaeosphaeriaceae_unclassified	0.00679731
Nongraft	Rhizosphere	Phallus	0.813811
Nongraft	Rhizosphere	Phanerochaete	0
Nongraft	Rhizosphere	Phialemonium	0
Nongraft	Rhizosphere	Phialoparvum	0.0663521
Nongraft	Rhizosphere	Phialophora	0.106482
Nongraft	Rhizosphere	Phlebiopsis	0.00753012
Nongraft	Rhizosphere	Phlyctochytrium	0.00682335
Nongraft	Rhizosphere	Physisporinus	0
Nongraft	Rhizosphere	Piptocephalidaceae_gen_Incertae_sedis	0
Nongraft	Rhizosphere	Piptocephalis	0
Nongraft	Rhizosphere	Piskurozyma	0.00301432
Nongraft	Rhizosphere	Pisorisporiales_gen_Incertae_sedis	0.000756659
Nongraft	Rhizosphere	Pithya	0
Nongraft	Rhizosphere	Plectania	0
Nongraft	Rhizosphere	Plectosphaerella	0.0144768
Nongraft	Rhizosphere	Plectosphaerellaceae_gen_Incertae_sedis	0.00227095
Nongraft	Rhizosphere	Pleosporales_gen_Incertae_sedis	0.0258243
Nongraft	Rhizosphere	Pleosporales_unclassified	0.0706763
Nongraft	Rhizosphere	Pluteus	0
Nongraft	Rhizosphere	Poaceascoma	0.00763942
Nongraft	Rhizosphere	Podila	0.165317
Nongraft	Rhizosphere	Podospora	0.000756659
Nongraft	Rhizosphere	Podosporaceae_unclassified	0.0060423
Nongraft	Rhizosphere	Polyporales_unclassified	0.0627659
Nongraft	Rhizosphere	Polyporus	0.0174575
Nongraft	Rhizosphere	Polyschema	0.315754
Nongraft	Rhizosphere	Powellomyces	0.0354129
Nongraft	Rhizosphere	Preussia	0.0598509
Nongraft	Rhizosphere	Pringsheimia	0
Nongraft	Rhizosphere	Psathyrella	0.0082657
Nongraft	Rhizosphere	Pseudallescheria	0.0530588
Nongraft	Rhizosphere	Pseudeurotium	0.0015206
Nongraft	Rhizosphere	Pseudocoleophoma	0.00611154
Nongraft	Rhizosphere	Pseudopithomyces	0.0288315
Nongraft	Rhizosphere	Pseudosperma	0
Nongraft	Rhizosphere	Pseudozyma	0.00453315
Nongraft	Rhizosphere	Ptychogaster	0
Nongraft	Rhizosphere	Pulvinula	0
Nongraft	Rhizosphere	Pygmaeomyces	0.0638006
Nongraft	Rhizosphere	Pyrenochaeta	0
Nongraft	Rhizosphere	Pyrenochaetopsis	0.0151876
Nongraft	Rhizosphere	Pyronemataceae_unclassified	1.3218
Nongraft	Rhizosphere	Pyxidiophora	0.0860022
Nongraft	Rhizosphere	Pyxidiophorales_gen_Incertae_sedis	0.666535
Nongraft	Rhizosphere	Ramicandelaber	0.994917
Nongraft	Rhizosphere	Resinicium	0
Nongraft	Rhizosphere	Rhinocladiella	0
Nongraft	Rhizosphere	Rhizoctonia	0.821879
Nongraft	Rhizosphere	Rhizophagus	0.50311
Nongraft	Rhizosphere	Rhizophlyctidaceae_gen_Incertae_sedis	0.00979824
Nongraft	Rhizosphere	Rhizophlyctis	0.0959796
Nongraft	Rhizosphere	Rhodocollybia	0
Nongraft	Rhizosphere	Rhodosporidiobolus	1.6937
Nongraft	Rhizosphere	Rhodotorula	0.695206
Nongraft	Rhizosphere	Rigidoporus	0.936795
Nongraft	Rhizosphere	Rozellomycota_gen_Incertae_sedis	0.00301502
Nongraft	Rhizosphere	Russulales_gen_Incertae_sedis	0.000751428
Nongraft	Rhizosphere	Saccharomycetales_gen_Incertae_sedis	0.00910462
Nongraft	Rhizosphere	Saccharomycetales_unclassified	0.0750972
Nongraft	Rhizosphere	Sagenomella	0.00455329
Nongraft	Rhizosphere	Saitozyma	0.055359
Nongraft	Rhizosphere	Sakaguchia	0.0182338
Nongraft	Rhizosphere	Sampaiozyma	0.00453995
Nongraft	Rhizosphere	Sarcoscyphaceae_unclassified	0
Nongraft	Rhizosphere	Sarocladium	0.00529421
Nongraft	Rhizosphere	Scedosporium	0.261035
Nongraft	Rhizosphere	Schizophyllum	0.00150716
Nongraft	Rhizosphere	Schizothecium	0
Nongraft	Rhizosphere	Schwanniomyces	0
Nongraft	Rhizosphere	Sclerostagonospora	0
Nongraft	Rhizosphere	Scolecobasidium	0.0196837
Nongraft	Rhizosphere	Scopuloides	0.0127743
Nongraft	Rhizosphere	Scutellinia	0.0196925
Nongraft	Rhizosphere	Scytalidium	0.0280367
Nongraft	Rhizosphere	Sebacinales_gen_Incertae_sedis	0.095146
Nongraft	Rhizosphere	Sebacinales_unclassified	0.253453
Nongraft	Rhizosphere	Septoglomus	0.0785488
Nongraft	Rhizosphere	Serendipita	0.000756315
Nongraft	Rhizosphere	Serendipitaceae_gen_Incertae_sedis	0
Nongraft	Rhizosphere	Sesquicillium	0
Nongraft	Rhizosphere	Setophoma	0.00454102
Nongraft	Rhizosphere	Sistotrema	0
Nongraft	Rhizosphere	Solicoccozyma	0.407358
Nongraft	Rhizosphere	Sordariales_unclassified	0
Nongraft	Rhizosphere	Sordariomycetes_unclassified	2.1293
Nongraft	Rhizosphere	Spencerozyma	0.00381066
Nongraft	Rhizosphere	Spiromastigoides	0
Nongraft	Rhizosphere	Spiromyces	0.00529421
Nongraft	Rhizosphere	Spizellomyces	0.100238
Nongraft	Rhizosphere	Spizellomycetaceae_unclassified	0
Nongraft	Rhizosphere	Spizellomycetales_gen_Incertae_sedis	0.0340133
Nongraft	Rhizosphere	Spizellomycetales_unclassified	0.0218901
Nongraft	Rhizosphere	Spooneromyces	0
Nongraft	Rhizosphere	Sporidiobolales_gen_Incertae_sedis	0
Nongraft	Rhizosphere	Sporisorium	1.36848
Nongraft	Rhizosphere	Sporobolomyces	0.00680875
Nongraft	Rhizosphere	Sporormiaceae_gen_Incertae_sedis	0.00678092
Nongraft	Rhizosphere	Sporormiella	0.00302371
Nongraft	Rhizosphere	Stachybotrys	0.339397
Nongraft	Rhizosphere	Stemphylium	0.00979653
Nongraft	Rhizosphere	Stephanosporaceae_gen_Incertae_sedis	0.00904295
Nongraft	Rhizosphere	Sterigmatomyces	0.0320752
Nongraft	Rhizosphere	Symmetrospora	0.175396
Nongraft	Rhizosphere	Syncephalis	0
Nongraft	Rhizosphere	Talbotiomycetaceae_gen_Incertae_sedis	0.00151768
Nongraft	Rhizosphere	Taphrina	0.0114048
Nongraft	Rhizosphere	Tausonia	0.524625
Nongraft	Rhizosphere	Tetrapisispora	0.0068286
Nongraft	Rhizosphere	Thanatephorus	1.71639
Nongraft	Rhizosphere	Thelebolaceae_gen_Incertae_sedis	0.000759763
Nongraft	Rhizosphere	Thelephoraceae_unclassified	0.0814505
Nongraft	Rhizosphere	Thelonectria	0
Nongraft	Rhizosphere	Tilletiopsis	0.0015108
Nongraft	Rhizosphere	Titaea	0.0151575
Nongraft	Rhizosphere	Torula	0.000759763
Nongraft	Rhizosphere	Tranzscheliella	0.00827464
Nongraft	Rhizosphere	Tremellales_unclassified	0.0160428
Nongraft	Rhizosphere	Tremellodendropsidales_gen_Incertae_sedis	0
Nongraft	Rhizosphere	Tremellomycetes_gen_Incertae_sedis	0
Nongraft	Rhizosphere	Trichocladium	0.00151175
Nongraft	Rhizosphere	Trichoderma	0.106751
Nongraft	Rhizosphere	Trichomerium	0.00151334
Nongraft	Rhizosphere	Trichomonascus	0.297908
Nongraft	Rhizosphere	Trichophaea	0
Nongraft	Rhizosphere	Trichosporon	0.553684
Nongraft	Rhizosphere	Triscelophorus	0.00304321
Nongraft	Rhizosphere	Tritirachium	0.00378158
Nongraft	Rhizosphere	Tulasnella	0.000755401
Nongraft	Rhizosphere	Udeniozyma	0.00907495
Nongraft	Rhizosphere	Umbelopsidomycetes_unclassified	0.0494492
Nongraft	Rhizosphere	Umbelopsis	0.0278996
Nongraft	Rhizosphere	Uncinocarpus	0.000756315
Nongraft	Rhizosphere	Ustilago	0.0144
Nongraft	Rhizosphere	Vanderbylia	0.0387996
Nongraft	Rhizosphere	Vermispora	0.00451264
Nongraft	Rhizosphere	Verticillium	0
Nongraft	Rhizosphere	Vishniacozyma	0.00832079
Nongraft	Rhizosphere	Volutella	0.096525
Nongraft	Rhizosphere	Waitea	0.0180509
Nongraft	Rhizosphere	Wallemia	5.21829
Nongraft	Rhizosphere	Westerdykella	0.00226147
Nongraft	Rhizosphere	Xenasmatella	0
Nongraft	Rhizosphere	Xylariales_gen_Incertae_sedis	0.00993125
Nongraft	Rhizosphere	Xylariales_unclassified	0.0445447
Nongraft	Rhizosphere	Yamadazyma	0.00682335
Nongraft	Rhizosphere	Yuchengia	0.000763942
Nongraft	Rhizosphere	Zalaria	0.020437
Nongraft	Rhizosphere	Zopfiella	0
Nongraft	Rhizosphere	Zygophlyctis	0.0256333
RST-04-106	Endosphere	Aaosphaeria	0.00151194
RST-04-106	Endosphere	Acremonium	0.0375887
RST-04-106	Endosphere	Acrocalymma	0.124037
RST-04-106	Endosphere	Agaricomycetes_unclassified	0.701864
RST-04-106	Endosphere	Agaricomycotina_gen_Incertae_sedis	0.000748391
RST-04-106	Endosphere	Agaricostilbales_unclassified	0.0895177
RST-04-106	Endosphere	Agaricus	0
RST-04-106	Endosphere	Alfaria	0
RST-04-106	Endosphere	Alphamycetaceae_gen_Incertae_sedis	0.00527506
RST-04-106	Endosphere	Alternaria	2.65358
RST-04-106	Endosphere	Anthracocystis	0
RST-04-106	Endosphere	Aphelidiaceae_gen_Incertae_sedis	0.00150807
RST-04-106	Endosphere	Aphelidiomycetes_unclassified	0
RST-04-106	Endosphere	Apiotrichum	0
RST-04-106	Endosphere	Arachnion	0
RST-04-106	Endosphere	Arachniotus	0.00903207
RST-04-106	Endosphere	Arachnomyces	0
RST-04-106	Endosphere	Arthrobotrys	0.263944
RST-04-106	Endosphere	Ascobolaceae_unclassified	0
RST-04-106	Endosphere	Ascobolus	0
RST-04-106	Endosphere	Ascodesmidaceae_gen_Incertae_sedis	0
RST-04-106	Endosphere	Ascomycota_unclassified	0.027082
RST-04-106	Endosphere	Ascosphaera	0
RST-04-106	Endosphere	Ascotricha	0
RST-04-106	Endosphere	Aseroe	0.0817679
RST-04-106	Endosphere	Aspergillus	0.00980315
RST-04-106	Endosphere	Atractium	0
RST-04-106	Endosphere	Atrocalyx	0
RST-04-106	Endosphere	Aureobasidium	0
RST-04-106	Endosphere	Auriculariales_unclassified	0
RST-04-106	Endosphere	Babjevia	0.00606452
RST-04-106	Endosphere	Baeospora	0.00603227
RST-04-106	Endosphere	Basidiobolales_gen_Incertae_sedis	0
RST-04-106	Endosphere	Basidiobolus	0.00302595
RST-04-106	Endosphere	Basidiomycota_unclassified	0.0549163
RST-04-106	Endosphere	Beauveria	0.262406
RST-04-106	Endosphere	Bionectria	0.0301574
RST-04-106	Endosphere	Bipolaris	0.0112956
RST-04-106	Endosphere	Bolbitiaceae_unclassified	0.00451331
RST-04-106	Endosphere	Bolbitius	0
RST-04-106	Endosphere	Boletales_unclassified	0
RST-04-106	Endosphere	Boubovia	0
RST-04-106	Endosphere	Bovista	0
RST-04-106	Endosphere	Branch02_gen_Incertae_sedis	0.000755629
RST-04-106	Endosphere	Branch06_gen_Incertae_sedis	1.57539
RST-04-106	Endosphere	Brunneomyces	0
RST-04-106	Endosphere	Bullera	0
RST-04-106	Endosphere	Calceomyces	0
RST-04-106	Endosphere	Calvatia	0
RST-04-106	Endosphere	Calyptella	0
RST-04-106	Endosphere	Candida	0.306891
RST-04-106	Endosphere	Candolleomyces	0.00225635
RST-04-106	Endosphere	Cephaliophora	0
RST-04-106	Endosphere	Cephalosporium	0
RST-04-106	Endosphere	Ceratobasidiaceae_gen_Incertae_sedis	0.0430784
RST-04-106	Endosphere	Ceratobasidiaceae_unclassified	0.300498
RST-04-106	Endosphere	Ceratobasidium	0.356699
RST-04-106	Endosphere	Cercophora	0.000754034
RST-04-106	Endosphere	Cercospora	0.00075358
RST-04-106	Endosphere	Chaetomiaceae_gen_Incertae_sedis	0.121099
RST-04-106	Endosphere	Chaetomiaceae_unclassified	0.00075358
RST-04-106	Endosphere	Chaetopreussia	0.00682542
RST-04-106	Endosphere	Chaetothyriales_fam_Incertae_sedis_unclassified	0
RST-04-106	Endosphere	Cheilymenia	0
RST-04-106	Endosphere	Chlorophyllum	0
RST-04-106	Endosphere	Chordomyces	0.0738658
RST-04-106	Endosphere	Chromelosporium	0.00151676
RST-04-106	Endosphere	Chrysosporium	0.000755629
RST-04-106	Endosphere	Chrysozymaceae_unclassified	0
RST-04-106	Endosphere	Chytridiales_gen_Incertae_sedis	0.00453378
RST-04-106	Endosphere	Chytridiomycota_gen_Incertae_sedis	0
RST-04-106	Endosphere	Chytridiomycota_unclassified	0.197992
RST-04-106	Endosphere	Chytridium	0
RST-04-106	Endosphere	Cladophialophora	0.00376835
RST-04-106	Endosphere	Cladosporium	0.0821085
RST-04-106	Endosphere	Classiculales_gen_Incertae_sedis	0.00151172
RST-04-106	Endosphere	Clavicipitaceae_gen_Incertae_sedis	0
RST-04-106	Endosphere	Clitopilus	0.0022621
RST-04-106	Endosphere	Clonostachys	0
RST-04-106	Endosphere	Colletotrichum	0.00903586
RST-04-106	Endosphere	Conidiobolus	0
RST-04-106	Endosphere	Coniocessia	0
RST-04-106	Endosphere	Coniochaetaceae_unclassified	0
RST-04-106	Endosphere	Conlarium	0
RST-04-106	Endosphere	Conocybe	0.0669508
RST-04-106	Endosphere	Coprinellus	0.0180756
RST-04-106	Endosphere	Coprinopsis	0.292617
RST-04-106	Endosphere	Coprinus	0.0241143
RST-04-106	Endosphere	Coprobia	0
RST-04-106	Endosphere	Crepatura	0
RST-04-106	Endosphere	Cristinia	0.0656039
RST-04-106	Endosphere	Cryptocline	0
RST-04-106	Endosphere	Cryptococcus	0.049505
RST-04-106	Endosphere	Curvibasidium	0
RST-04-106	Endosphere	Curvularia	0.121241
RST-04-106	Endosphere	Cutaneotrichosporon	0
RST-04-106	Endosphere	Cyathus	0.574978
RST-04-106	Endosphere	Cyberlindnera	0
RST-04-106	Endosphere	Cyphellophora	0
RST-04-106	Endosphere	Cystoagaricus	0.0113139
RST-04-106	Endosphere	Cystobasidiaceae_unclassified	0
RST-04-106	Endosphere	Cystobasidiales_unclassified	0
RST-04-106	Endosphere	Cystobasidiomycetes_unclassified	0
RST-04-106	Endosphere	Cystobasidium	0.013544
RST-04-106	Endosphere	Cystofilobasidium	0.00828192
RST-04-106	Endosphere	Dactylonectria	0.00834218
RST-04-106	Endosphere	Debaryomyces	0.00149678
RST-04-106	Endosphere	Deconica	0
RST-04-106	Endosphere	Densocarpa	0.84185
RST-04-106	Endosphere	Didymellaceae_unclassified	0.00679125
RST-04-106	Endosphere	Didymocyrtis	0.197795
RST-04-106	Endosphere	Dipodascaceae_unclassified	0.000755858
RST-04-106	Endosphere	Dirkmeia	0.00605329
RST-04-106	Endosphere	Disciseda	0.0279206
RST-04-106	Endosphere	Dissophora	0
RST-04-106	Endosphere	Dominikia	0.0240588
RST-04-106	Endosphere	Eleutherascus	0
RST-04-106	Endosphere	Endogonomycetes_gen_Incertae_sedis	0.00150116
RST-04-106	Endosphere	Entoloma	0.0497662
RST-04-106	Endosphere	Entomortierella	0
RST-04-106	Endosphere	Epicoccum	1.03629
RST-04-106	Endosphere	Eriospora	0.0340033
RST-04-106	Endosphere	Erythrobasidiaceae_gen_Incertae_sedis	0
RST-04-106	Endosphere	Erythrobasidiales_gen_Incertae_sedis	0
RST-04-106	Endosphere	Erythrobasidium	0.00227514
RST-04-106	Endosphere	Eurotiomycetes_unclassified	0.00603228
RST-04-106	Endosphere	Eutypella	0
RST-04-106	Endosphere	Exobasidium	0.00151676
RST-04-106	Endosphere	Exophiala	0.198001
RST-04-106	Endosphere	Exserohilum	0.0647199
RST-04-106	Endosphere	Filobasidium	0.221362
RST-04-106	Endosphere	Fimicolochytrium	0
RST-04-106	Endosphere	Fomes	0
RST-04-106	Endosphere	Fungi_unclassified	1.31972
RST-04-106	Endosphere	Funneliformis	0.0922592
RST-04-106	Endosphere	Furcasterigmium	0
RST-04-106	Endosphere	Fusariella	0
RST-04-106	Endosphere	Fusarium	2.26288
RST-04-106	Endosphere	Fuscoporia	0
RST-04-106	Endosphere	Fusicolla	0.00830571
RST-04-106	Endosphere	Gaertneriomyces	0
RST-04-106	Endosphere	Ganodermataceae_gen_Incertae_sedis	0
RST-04-106	Endosphere	Geastrum	0
RST-04-106	Endosphere	Geomyces	0.0565638
RST-04-106	Endosphere	Geotrichum	0.0113343
RST-04-106	Endosphere	Gibellulopsis	0.116728
RST-04-106	Endosphere	Gloeoporus	0
RST-04-106	Endosphere	Glomeraceae_gen_Incertae_sedis	0
RST-04-106	Endosphere	Glomeraceae_unclassified	0.325725
RST-04-106	Endosphere	Glomerellales_unclassified	2.21374
RST-04-106	Endosphere	Glomeromycota_gen_Incertae_sedis	0.000750075
RST-04-106	Endosphere	Glomeromycota_unclassified	0.0037836
RST-04-106	Endosphere	Glomus	0.37358
RST-04-106	Endosphere	Goffeauzyma	0
RST-04-106	Endosphere	Golubevia	0.00303352
RST-04-106	Endosphere	Graphiola	0.00227514
RST-04-106	Endosphere	GS05_gen_Incertae_sedis	0
RST-04-106	Endosphere	GS08_gen_Incertae_sedis	0.00603387
RST-04-106	Endosphere	GS11_gen_Incertae_sedis	0.0264327
RST-04-106	Endosphere	GS16_gen_Incertae_sedis	0.0316853
RST-04-106	Endosphere	Gymnoascus	0.0218259
RST-04-106	Endosphere	Gymnopilus	0
RST-04-106	Endosphere	Gyrothrix	0
RST-04-106	Endosphere	Halosphaeriaceae_gen_Incertae_sedis	0
RST-04-106	Endosphere	Halosphaeriaceae_unclassified	1.32949
RST-04-106	Endosphere	Hannaella	0
RST-04-106	Endosphere	Henningsomyces	0
RST-04-106	Endosphere	Heydenia	0.142081
RST-04-106	Endosphere	Hormiactis	0.0166307
RST-04-106	Endosphere	Hyaloraphidiales_gen_Incertae_sedis	0
RST-04-106	Endosphere	Hyalorbilia	0.00678929
RST-04-106	Endosphere	Hydnomerulius	0.00678389
RST-04-106	Endosphere	Hymenoscyphus	0.00602864
RST-04-106	Endosphere	Hyphoderma	0
RST-04-106	Endosphere	Hyphodermella	0
RST-04-106	Endosphere	Hyphodontia	0.0518641
RST-04-106	Endosphere	Hypocreales_gen_Incertae_sedis	0.632252
RST-04-106	Endosphere	Hypocreales_unclassified	0
RST-04-106	Endosphere	Hypoxylon	0
RST-04-106	Endosphere	Idriella	0.00529906
RST-04-106	Endosphere	Irpex	0
RST-04-106	Endosphere	Irpicaceae_unclassified	0
RST-04-106	Endosphere	Itersonilia	0
RST-04-106	Endosphere	Kamienskia	0
RST-04-106	Endosphere	Kickxellomycota_gen_Incertae_sedis	0
RST-04-106	Endosphere	Kiflimonium	0.0354648
RST-04-106	Endosphere	Knufia	0.0135338
RST-04-106	Endosphere	Kockovaella	0
RST-04-106	Endosphere	Kordyana	0
RST-04-106	Endosphere	Kotlabaea	22.4167
RST-04-106	Endosphere	Kurtzmanomyces	0
RST-04-106	Endosphere	Laboulbeniomycetes_gen_Incertae_sedis	0
RST-04-106	Endosphere	Lachancea	0
RST-04-106	Endosphere	Lasiobolidium	0.607341
RST-04-106	Endosphere	Lectera	0
RST-04-106	Endosphere	Lepista	0
RST-04-106	Endosphere	Leptosphaeria	0
RST-04-106	Endosphere	Leptospora	0
RST-04-106	Endosphere	Leucocoprinus	0.0503783
RST-04-106	Endosphere	Leucosporidiales_gen_Incertae_sedis	0.0196049
RST-04-106	Endosphere	Leucothecium	0.013561
RST-04-106	Endosphere	Linnemannia	3.2172
RST-04-106	Endosphere	Lipomyces	0
RST-04-106	Endosphere	Lobulomycetales_gen_Incertae_sedis	0.00449035
RST-04-106	Endosphere	Lopharia	0
RST-04-106	Endosphere	Lophotrichus	0.000752332
RST-04-106	Endosphere	Lunasporangiospora	0.0908277
RST-04-106	Endosphere	Lycoperdon	0.00149611
RST-04-106	Endosphere	Lyomyces	0
RST-04-106	Endosphere	Macalpinomyces	0
RST-04-106	Endosphere	Macrophomina	0.00451868
RST-04-106	Endosphere	Malassezia	0.712129
RST-04-106	Endosphere	Mariannaea	0
RST-04-106	Endosphere	Marquandomyces	0.0128117
RST-04-106	Endosphere	Meira	0
RST-04-106	Endosphere	Melampsora	0
RST-04-106	Endosphere	Metacordyceps	0.012817
RST-04-106	Endosphere	Metarhizium	0.0090521
RST-04-106	Endosphere	Microascaceae_gen_Incertae_sedis	0.00150218
RST-04-106	Endosphere	Microascaceae_unclassified	0
RST-04-106	Endosphere	Microascales_gen_Incertae_sedis	0.0211682
RST-04-106	Endosphere	Microdochiaceae_gen_Incertae_sedis	0
RST-04-106	Endosphere	Microdochium	0.00300888
RST-04-106	Endosphere	Minimedusa	0
RST-04-106	Endosphere	Moesziomyces	0.00151676
RST-04-106	Endosphere	Monascella	0
RST-04-106	Endosphere	Moniliophthora	0.00604022
RST-04-106	Endosphere	Monoblepharidales_gen_Incertae_sedis	0
RST-04-106	Endosphere	Monoblepharomycota_gen_Incertae_sedis	0
RST-04-106	Endosphere	Monosporascus	1.36796
RST-04-106	Endosphere	Montagnula	0
RST-04-106	Endosphere	Mortierella	4.43374
RST-04-106	Endosphere	Mortierellaceae_gen_Incertae_sedis	0.0232957
RST-04-106	Endosphere	Mortierellaceae_unclassified	0.041372
RST-04-106	Endosphere	Mortierellales_gen_Incertae_sedis	0.000751089
RST-04-106	Endosphere	Mortierellomycota_gen_Incertae_sedis	1.43685
RST-04-106	Endosphere	Mortierellomycota_unclassified	0.0255699
RST-04-106	Endosphere	Mycena	0
RST-04-106	Endosphere	Mycoaciella	0
RST-04-106	Endosphere	Mycosphaerellaceae_unclassified	0.000754034
RST-04-106	Endosphere	Myriococcum	0
RST-04-106	Endosphere	Myrothecium	0.00150015
RST-04-106	Endosphere	Naganishia	0.0631345
RST-04-106	Endosphere	Necromortierella	0
RST-04-106	Endosphere	Nectriaceae_unclassified	0.00602117
RST-04-106	Endosphere	Neocosmospora	0.762056
RST-04-106	Endosphere	Neonectria	0.00075838
RST-04-106	Endosphere	Neopestalotiopsis	0
RST-04-106	Endosphere	Neopyrenochaeta	0
RST-04-106	Endosphere	Neoroussoella	0.0014997
RST-04-106	Endosphere	Neosetophoma	0
RST-04-106	Endosphere	Nigrospora	0.00075358
RST-04-106	Endosphere	Occultifur	0
RST-04-106	Endosphere	Oliveonia	0.0625435
RST-04-106	Endosphere	Olpidiaceae_gen_Incertae_sedis	0
RST-04-106	Endosphere	Olpidiaster	0.0135842
RST-04-106	Endosphere	Olpidium	6.10841
RST-04-106	Endosphere	Orbiliaceae_unclassified	0.00150083
RST-04-106	Endosphere	Orbiliales_gen_Incertae_sedis	0
RST-04-106	Endosphere	Orbiliomycetes_gen_Incertae_sedis	0
RST-04-106	Endosphere	Papiliotrema	0.0391912
RST-04-106	Endosphere	Paragibellulopsis	0
RST-04-106	Endosphere	Paraglomus	0.000752332
RST-04-106	Endosphere	Paraphoma	0.00901927
RST-04-106	Endosphere	Paraphysoderma	0
RST-04-106	Endosphere	Parascedosporium	0
RST-04-106	Endosphere	Parasola	0
RST-04-106	Endosphere	Paratrichophaea	0.0218656
RST-04-106	Endosphere	Pascua	0
RST-04-106	Endosphere	Paurocotylis	0.286394
RST-04-106	Endosphere	Peniophora	0
RST-04-106	Endosphere	Periconia	0.0165052
RST-04-106	Endosphere	Peroneutypa	0
RST-04-106	Endosphere	Pervetustus	0.000752332
RST-04-106	Endosphere	Petriella	0
RST-04-106	Endosphere	Peziza	0.11502
RST-04-106	Endosphere	Pezizales_gen_Incertae_sedis	0.0037919
RST-04-106	Endosphere	Pezizales_unclassified	0
[truncated: 1,442 more rows]

## Sheet: Table S2
Table S2.Relative abundance of endosphere and rhizosphere fungi at the family level recovered from four tomato rootstock treatments: nongraft BHN589, selfgraft BHN589, and BHN589 grafted on two hybrid rootstocks (RST-04-106 and Maxifort).
Rootstock	Compartment	Family	rel_abund_percent
Maxifort	Endosphere	Acrocalymmaceae	0.0481106
Maxifort	Endosphere	Agaricaceae	0.1081
Maxifort	Endosphere	Agaricomycetes_fam_Incertae_sedis	0.0120609
Maxifort	Endosphere	Agaricomycetes_unclassified	0.0830587
Maxifort	Endosphere	Agaricomycotina_fam_Incertae_sedis	0.00226142
Maxifort	Endosphere	Agaricostilbaceae	0
Maxifort	Endosphere	Agaricostilbales_unclassified	0.0196434
Maxifort	Endosphere	Alphamycetaceae	0
Maxifort	Endosphere	Amphisphaeriaceae	0.026295
Maxifort	Endosphere	Ancylistaceae	0
Maxifort	Endosphere	Aphelidiaceae	0.00226563
Maxifort	Endosphere	Aphelidiomycetes_unclassified	0
Maxifort	Endosphere	Arachnomycetaceae	0
Maxifort	Endosphere	Ascobolaceae	0.00151126
Maxifort	Endosphere	Ascodesmidaceae	0.0241765
Maxifort	Endosphere	Ascomycota_unclassified	0.0453652
Maxifort	Endosphere	Ascosphaeraceae	0
Maxifort	Endosphere	Aspergillaceae	0.0045155
Maxifort	Endosphere	Auriculariales_fam_Incertae_sedis	0.804208
Maxifort	Endosphere	Auriculariales_unclassified	0
Maxifort	Endosphere	Basidiobolaceae	0.0075003
Maxifort	Endosphere	Basidiobolales_fam_Incertae_sedis	0
Maxifort	Endosphere	Basidiomycota_unclassified	0.0202793
Maxifort	Endosphere	Bionectriaceae	0.162891
Maxifort	Endosphere	Bolbitiaceae	0.264806
Maxifort	Endosphere	Boletales_fam_Incertae_sedis	1.71962
Maxifort	Endosphere	Boletales_unclassified	0
Maxifort	Endosphere	Botryosphaeriaceae	0.00453082
Maxifort	Endosphere	Brachybasidiaceae	0
Maxifort	Endosphere	Branch02_fam_Incertae_sedis	0.00375657
Maxifort	Endosphere	Branch06_fam_Incertae_sedis	1.62452
Maxifort	Endosphere	Bulleraceae	0.0457752
Maxifort	Endosphere	Bulleribasidiaceae	0.0037644
Maxifort	Endosphere	Cephalothecaceae	0
Maxifort	Endosphere	Ceratobasidiaceae	10.2194
Maxifort	Endosphere	Chaetomiaceae	0.0330958
Maxifort	Endosphere	Chaetothyriales_fam_Incertae_sedis	0.00150478
Maxifort	Endosphere	Chionosphaeraceae	0
Maxifort	Endosphere	Chrysozymaceae	0.00524738
Maxifort	Endosphere	Chytridiaceae	0.00679158
Maxifort	Endosphere	Chytridiales_fam_Incertae_sedis	0.00984252
Maxifort	Endosphere	Chytridiomycota_fam_Incertae_sedis	0.00450938
Maxifort	Endosphere	Chytridiomycota_unclassified	0.0835587
Maxifort	Endosphere	Cladosporiaceae	0.0790221
Maxifort	Endosphere	Classiculales_fam_Incertae_sedis	0
Maxifort	Endosphere	Clathraceae	0.0263895
Maxifort	Endosphere	Clavicipitaceae	0.026331
Maxifort	Endosphere	Coniocessiaceae	0
Maxifort	Endosphere	Coniochaetaceae	0.00601768
Maxifort	Endosphere	Conlariaceae	0
Maxifort	Endosphere	Cordycipitaceae	0.000752672
Maxifort	Endosphere	Corticiaceae	0
Maxifort	Endosphere	Cryptococcaceae	0
Maxifort	Endosphere	Cucurbitariaceae	0.00452409
Maxifort	Endosphere	Cuniculitremaceae	0
Maxifort	Endosphere	Cyphellaceae	0
Maxifort	Endosphere	Cyphellophoraceae	0
Maxifort	Endosphere	Cystobasidiaceae	0.0752049
Maxifort	Endosphere	Cystobasidiales_unclassified	0
Maxifort	Endosphere	Cystobasidiomycetes_unclassified	0.0172603
Maxifort	Endosphere	Cystofilobasidiaceae	0
Maxifort	Endosphere	Debaryomycetaceae	0.0105996
Maxifort	Endosphere	Diatrypaceae	8.50326
Maxifort	Endosphere	Dictyosporiaceae	0.00375501
Maxifort	Endosphere	Didymellaceae	1.91894
Maxifort	Endosphere	Didymosphaeriaceae	0.00676027
Maxifort	Endosphere	Dipodascaceae	0.10548
Maxifort	Endosphere	Dothioraceae	0
Maxifort	Endosphere	Endogonomycetes_fam_Incertae_sedis	0.00150207
Maxifort	Endosphere	Entolomataceae	0.0225423
Maxifort	Endosphere	Entylomataceae	0
Maxifort	Endosphere	Erythrobasidiaceae	0
Maxifort	Endosphere	Erythrobasidiales_fam_Incertae_sedis	0
Maxifort	Endosphere	Eurotiomycetes_unclassified	0.00226609
Maxifort	Endosphere	Exobasidiaceae	0.0667968
Maxifort	Endosphere	Filobasidiaceae	0.0925363
Maxifort	Endosphere	Fomitopsidaceae	0
Maxifort	Endosphere	Fungi_unclassified	4.1704
Maxifort	Endosphere	Ganodermataceae	0
Maxifort	Endosphere	Geastraceae	0
Maxifort	Endosphere	Glomeraceae	2.40566
Maxifort	Endosphere	Glomerellaceae	0.0534148
Maxifort	Endosphere	Glomerellales_unclassified	1.45224
Maxifort	Endosphere	Glomeromycota_fam_Incertae_sedis	0.0195794
Maxifort	Endosphere	Glomeromycota_unclassified	0.979212
Maxifort	Endosphere	Golubeviaceae	0.00753272
Maxifort	Endosphere	Graphiolaceae	0.00755515
Maxifort	Endosphere	GS05_fam_Incertae_sedis	0
Maxifort	Endosphere	GS08_fam_Incertae_sedis	0.00150761
Maxifort	Endosphere	GS11_fam_Incertae_sedis	0.0405455
Maxifort	Endosphere	GS16_fam_Incertae_sedis	0.0444413
Maxifort	Endosphere	Gymnoascaceae	0.00676786
Maxifort	Endosphere	Halosphaeriaceae	0.6824
Maxifort	Endosphere	Helotiaceae	0.0482652
Maxifort	Endosphere	Helotiales_fam_Incertae_sedis	0
Maxifort	Endosphere	Herpotrichiellaceae	0.278866
Maxifort	Endosphere	Hyaloraphidiales_fam_Incertae_sedis	0
Maxifort	Endosphere	Hydnaceae	0
Maxifort	Endosphere	Hymenochaetaceae	0.00901713
Maxifort	Endosphere	Hymenogastraceae	0
Maxifort	Endosphere	Hyphodermataceae	0
Maxifort	Endosphere	Hypocreaceae	2.67844
Maxifort	Endosphere	Hypocreales_fam_Incertae_sedis	0.723761
Maxifort	Endosphere	Hypocreales_unclassified	0.00226689
Maxifort	Endosphere	Hypoxylaceae	0
Maxifort	Endosphere	Inocybaceae	0
Maxifort	Endosphere	Irpicaceae	0
Maxifort	Endosphere	Kickxellaceae	0
Maxifort	Endosphere	Kickxellomycota_fam_Incertae_sedis	0.0015015
Maxifort	Endosphere	Laboulbeniomycetes_fam_Incertae_sedis	0
Maxifort	Endosphere	Lasiosphaeriaceae	0
Maxifort	Endosphere	Lentitheciaceae	0.12819
Maxifort	Endosphere	Leptosphaeriaceae	0.00604504
Maxifort	Endosphere	Leucosporidiales_fam_Incertae_sedis	0
Maxifort	Endosphere	Lipomycetaceae	0
Maxifort	Endosphere	Lobulomycetales_fam_Incertae_sedis	0
Maxifort	Endosphere	Lophiotremataceae	0
Maxifort	Endosphere	Lycoperdaceae	0.0565651
Maxifort	Endosphere	Malasseziaceae	0.269261
Maxifort	Endosphere	Marasmiaceae	4.95011
Maxifort	Endosphere	Melampsoraceae	0.0045045
Maxifort	Endosphere	Meripilaceae	0.00451304
Maxifort	Endosphere	Meruliaceae	0
Maxifort	Endosphere	Microascaceae	0.0345513
Maxifort	Endosphere	Microascales_fam_Incertae_sedis	0.00376169
Maxifort	Endosphere	Microbotryomycetes_fam_Incertae_sedis	0
Maxifort	Endosphere	Microdochiaceae	0.100198
Maxifort	Endosphere	Monoblepharidales_fam_Incertae_sedis	0
Maxifort	Endosphere	Monoblepharomycota_fam_Incertae_sedis	0
Maxifort	Endosphere	Mortierellaceae	5.84374
Maxifort	Endosphere	Mortierellales_fam_Incertae_sedis	0.138936
Maxifort	Endosphere	Mortierellomycota_fam_Incertae_sedis	0.138915
Maxifort	Endosphere	Mortierellomycota_unclassified	0.116421
Maxifort	Endosphere	Mrakiaceae	0.11277
Maxifort	Endosphere	Mycenaceae	0
Maxifort	Endosphere	Mycosphaerellaceae	0.00150989
Maxifort	Endosphere	Nectriaceae	3.00473
Maxifort	Endosphere	Neopyrenochaetaceae	0.0217911
Maxifort	Endosphere	Nidulariaceae	0
Maxifort	Endosphere	Olpidiaceae	1.79023
Maxifort	Endosphere	Omphalotaceae	0
Maxifort	Endosphere	Onygenaceae	0
Maxifort	Endosphere	Orbiliaceae	0.705078
Maxifort	Endosphere	Orbiliales_fam_Incertae_sedis	0.0498686
Maxifort	Endosphere	Orbiliomycetes_fam_Incertae_sedis	0
Maxifort	Endosphere	Paraglomeraceae	0.080638
Maxifort	Endosphere	Peniophoraceae	0
Maxifort	Endosphere	Periconiaceae	0.0241065
Maxifort	Endosphere	Pervetustaceae	0.00377211
Maxifort	Endosphere	Pestalotiopsidaceae	0.00151126
Maxifort	Endosphere	Pezizaceae	0.000755515
Maxifort	Endosphere	Pezizales_fam_Incertae_sedis	0.00225158
Maxifort	Endosphere	Pezizales_unclassified	0.000750413
Maxifort	Endosphere	Pezizomycotina_fam_Incertae_sedis	0.00302138
Maxifort	Endosphere	Phaeosphaeriaceae	0.597083
Maxifort	Endosphere	Phaffomycetaceae	0.027894
Maxifort	Endosphere	Phallaceae	0.054897
Maxifort	Endosphere	Phanerochaetaceae	0
Maxifort	Endosphere	Physodermataceae	0.00376485
Maxifort	Endosphere	Piptocephalidaceae	0.00675215
Maxifort	Endosphere	Piskurozymaceae	0.0263607
Maxifort	Endosphere	Pisorisporiales_fam_Incertae_sedis	0
Maxifort	Endosphere	Plectosphaerellaceae	0.238404
Maxifort	Endosphere	Pleosporaceae	3.21466
Maxifort	Endosphere	Pleosporales_fam_Incertae_sedis	0.368565
Maxifort	Endosphere	Pleosporales_unclassified	0.618327
Maxifort	Endosphere	Pluteaceae	0
Maxifort	Endosphere	Podosporaceae	0.290486
Maxifort	Endosphere	Polyporaceae	0
Maxifort	Endosphere	Polyporales_unclassified	0
Maxifort	Endosphere	Powellomycetaceae	0
Maxifort	Endosphere	Psathyrellaceae	2.92849
Maxifort	Endosphere	Pseudeurotiaceae	0.0112732
Maxifort	Endosphere	Pygmaeomycetaceae	0
Maxifort	Endosphere	Pyronemataceae	30.271
Maxifort	Endosphere	Pyxidiophoraceae	0.00150534
Maxifort	Endosphere	Pyxidiophorales_fam_Incertae_sedis	0.000751315
Maxifort	Endosphere	Ramicandelaberaceae	0.161077
Maxifort	Endosphere	Rhizophlyctidaceae	0.0459579
Maxifort	Endosphere	Rhynchogastremataceae	0.00829187
Maxifort	Endosphere	Rickenellaceae	0
Maxifort	Endosphere	Roussoellaceae	0.00374813
Maxifort	Endosphere	Rozellomycota_fam_Incertae_sedis	0.0022518
Maxifort	Endosphere	Russulales_fam_Incertae_sedis	0.00226769
Maxifort	Endosphere	Saccharomycetaceae	0
Maxifort	Endosphere	Saccharomycetales_fam_Incertae_sedis	0.00302516
Maxifort	Endosphere	Saccharomycetales_unclassified	0.00901713
Maxifort	Endosphere	Saccotheciaceae	0.003003
Maxifort	Endosphere	Sakaguchiaceae	0.00600636
Maxifort	Endosphere	Sarcoscyphaceae	0
Maxifort	Endosphere	Sarcosomataceae	0
Maxifort	Endosphere	Schizophyllaceae	0.0112545
Maxifort	Endosphere	Schizoporaceae	0.00903711
Maxifort	Endosphere	Sebacinales_fam_Incertae_sedis	0.0142665
Maxifort	Endosphere	Sebacinales_unclassified	0.0672002
Maxifort	Endosphere	Serendipitaceae	0.0596852
Maxifort	Endosphere	Sordariales_unclassified	0.0760921
Maxifort	Endosphere	Sordariomycetes_unclassified	0.0158171
Maxifort	Endosphere	Spiromastigoidaceae	0
Maxifort	Endosphere	Spizellomycetaceae	0.0256699
Maxifort	Endosphere	Spizellomycetales_fam_Incertae_sedis	0.0324197
Maxifort	Endosphere	Spizellomycetales_unclassified	0.00528861
Maxifort	Endosphere	Sporidiobolaceae	0.0300765
Maxifort	Endosphere	Sporidiobolales_fam_Incertae_sedis	0.007503
Maxifort	Endosphere	Sporormiaceae	0.0677066
Maxifort	Endosphere	Stachybotryaceae	0.276169
Maxifort	Endosphere	Stephanosporaceae	0.0180873
Maxifort	Endosphere	Stictidaceae	0
Maxifort	Endosphere	Strophariaceae	0
Maxifort	Endosphere	Symmetrosporaceae	0.0105533
Maxifort	Endosphere	Sympoventuriaceae	0.000755515
Maxifort	Endosphere	Talbotiomycetaceae	0
Maxifort	Endosphere	Taphrinaceae	0
Maxifort	Endosphere	Tarzettaceae	1.97148
Maxifort	Endosphere	Thelebolaceae	0
Maxifort	Endosphere	Thelephoraceae	0.000749625
Maxifort	Endosphere	Torulaceae	0.00150534
Maxifort	Endosphere	Tremellales_unclassified	0
Maxifort	Endosphere	Tremellodendropsidales_fam_Incertae_sedis	0.00300879
Maxifort	Endosphere	Tremellomycetes_fam_Incertae_sedis	0
Maxifort	Endosphere	Trichocomaceae	0.00150673
Maxifort	Endosphere	Tricholomataceae	0.0602192
Maxifort	Endosphere	Trichomeriaceae	0.000750751
Maxifort	Endosphere	Trichomonascaceae	0.0015015
Maxifort	Endosphere	Trichosphaeriaceae	0.0075173
Maxifort	Endosphere	Trichosporonaceae	0
Maxifort	Endosphere	Trimorphomycetaceae	0.0580078
Maxifort	Endosphere	Tritirachiaceae	0
Maxifort	Endosphere	Tubeufiaceae	0.0278187
Maxifort	Endosphere	Tulasnellaceae	0.000755059
Maxifort	Endosphere	Umbelopsidaceae	0.00600308
Maxifort	Endosphere	Umbelopsidomycetes_unclassified	0
Maxifort	Endosphere	Ustilaginaceae	0.432561
Maxifort	Endosphere	Wallemiaceae	0.188278
Maxifort	Endosphere	Xylariaceae	0
Maxifort	Endosphere	Xylariales_fam_Incertae_sedis	0
Maxifort	Endosphere	Xylariales_unclassified	0.0211544
Maxifort	Endosphere	Zalariaceae	0
Maxifort	Endosphere	Zygophlyctidaceae	0
Maxifort	Rhizosphere	Acrocalymmaceae	0.00457578
Maxifort	Rhizosphere	Agaricaceae	0.21121
Maxifort	Rhizosphere	Agaricomycetes_fam_Incertae_sedis	0.0137868
Maxifort	Rhizosphere	Agaricomycetes_unclassified	0.012174
Maxifort	Rhizosphere	Agaricomycotina_fam_Incertae_sedis	0.010657
Maxifort	Rhizosphere	Agaricostilbaceae	0.0242802
Maxifort	Rhizosphere	Agaricostilbales_unclassified	0.00304518
Maxifort	Rhizosphere	Alphamycetaceae	0
Maxifort	Rhizosphere	Amphisphaeriaceae	0.0151662
Maxifort	Rhizosphere	Ancylistaceae	0
Maxifort	Rhizosphere	Aphelidiaceae	0.0860394
Maxifort	Rhizosphere	Aphelidiomycetes_unclassified	0.00226632
Maxifort	Rhizosphere	Arachnomycetaceae	0.00989141
Maxifort	Rhizosphere	Ascobolaceae	0.0356333
Maxifort	Rhizosphere	Ascodesmidaceae	0.107894
Maxifort	Rhizosphere	Ascomycota_unclassified	0.0572268
Maxifort	Rhizosphere	Ascosphaeraceae	0.0243198
Maxifort	Rhizosphere	Aspergillaceae	0.0600637
Maxifort	Rhizosphere	Auriculariales_fam_Incertae_sedis	0.189009
Maxifort	Rhizosphere	Auriculariales_unclassified	0
Maxifort	Rhizosphere	Basidiobolaceae	0.156142
Maxifort	Rhizosphere	Basidiobolales_fam_Incertae_sedis	0
Maxifort	Rhizosphere	Basidiomycota_unclassified	0.0068319
Maxifort	Rhizosphere	Bionectriaceae	0.544721
Maxifort	Rhizosphere	Bolbitiaceae	0.141761
Maxifort	Rhizosphere	Boletales_fam_Incertae_sedis	0.56522
Maxifort	Rhizosphere	Boletales_unclassified	0.0176164
Maxifort	Rhizosphere	Botryosphaeriaceae	0.000765345
Maxifort	Rhizosphere	Brachybasidiaceae	0.00305987
Maxifort	Rhizosphere	Branch02_fam_Incertae_sedis	0.0435242
Maxifort	Rhizosphere	Branch06_fam_Incertae_sedis	0.251316
Maxifort	Rhizosphere	Bulleraceae	0.262721
Maxifort	Rhizosphere	Bulleribasidiaceae	0.0303183
Maxifort	Rhizosphere	Cephalothecaceae	0.00836502
Maxifort	Rhizosphere	Ceratobasidiaceae	5.50526
Maxifort	Rhizosphere	Chaetomiaceae	0.0327808
Maxifort	Rhizosphere	Chaetothyriales_fam_Incertae_sedis	0.00688382
Maxifort	Rhizosphere	Chionosphaeraceae	0.00839056
Maxifort	Rhizosphere	Chrysozymaceae	0.0472933
Maxifort	Rhizosphere	Chytridiaceae	0.0113492
Maxifort	Rhizosphere	Chytridiales_fam_Incertae_sedis	0.0153186
Maxifort	Rhizosphere	Chytridiomycota_fam_Incertae_sedis	0.0366251
Maxifort	Rhizosphere	Chytridiomycota_unclassified	0.469178
Maxifort	Rhizosphere	Cladosporiaceae	0.6264
Maxifort	Rhizosphere	Classiculales_fam_Incertae_sedis	0.00229604
Maxifort	Rhizosphere	Clathraceae	0.404726
Maxifort	Rhizosphere	Clavicipitaceae	0.197346
Maxifort	Rhizosphere	Coniocessiaceae	0.00151791
Maxifort	Rhizosphere	Coniochaetaceae	0.044248
Maxifort	Rhizosphere	Conlariaceae	0.0113795
Maxifort	Rhizosphere	Cordycipitaceae	0.00685443
Maxifort	Rhizosphere	Corticiaceae	0
Maxifort	Rhizosphere	Cryptococcaceae	0.0435678
Maxifort	Rhizosphere	Cucurbitariaceae	0.0610201
Maxifort	Rhizosphere	Cuniculitremaceae	0.0181331
Maxifort	Rhizosphere	Cyphellaceae	0
Maxifort	Rhizosphere	Cyphellophoraceae	0
Maxifort	Rhizosphere	Cystobasidiaceae	1.39631
Maxifort	Rhizosphere	Cystobasidiales_unclassified	0
Maxifort	Rhizosphere	Cystobasidiomycetes_unclassified	0.0144199
Maxifort	Rhizosphere	Cystofilobasidiaceae	0.167209
Maxifort	Rhizosphere	Debaryomycetaceae	0.0266193
Maxifort	Rhizosphere	Diatrypaceae	0.408888
Maxifort	Rhizosphere	Dictyosporiaceae	0.0120942
Maxifort	Rhizosphere	Didymellaceae	5.1299
Maxifort	Rhizosphere	Didymosphaeriaceae	0.0601687
Maxifort	Rhizosphere	Dipodascaceae	1.53925
Maxifort	Rhizosphere	Dothioraceae	0.00227445
Maxifort	Rhizosphere	Endogonomycetes_fam_Incertae_sedis	0.00304674
Maxifort	Rhizosphere	Entolomataceae	0.427471
Maxifort	Rhizosphere	Entylomataceae	0.00304644
Maxifort	Rhizosphere	Erythrobasidiaceae	0.0334639
Maxifort	Rhizosphere	Erythrobasidiales_fam_Incertae_sedis	0
Maxifort	Rhizosphere	Eurotiomycetes_unclassified	0.201971
Maxifort	Rhizosphere	Exobasidiaceae	0.373923
Maxifort	Rhizosphere	Filobasidiaceae	6.14476
Maxifort	Rhizosphere	Fomitopsidaceae	0.0174102
Maxifort	Rhizosphere	Fungi_unclassified	2.96877
Maxifort	Rhizosphere	Ganodermataceae	0.0168056
Maxifort	Rhizosphere	Geastraceae	0
Maxifort	Rhizosphere	Glomeraceae	1.26994
Maxifort	Rhizosphere	Glomerellaceae	0.00227596
Maxifort	Rhizosphere	Glomerellales_unclassified	0.664402
Maxifort	Rhizosphere	Glomeromycota_fam_Incertae_sedis	0.0174918
Maxifort	Rhizosphere	Glomeromycota_unclassified	0.270178
Maxifort	Rhizosphere	Golubeviaceae	0.0547142
Maxifort	Rhizosphere	Graphiolaceae	0.0946821
Maxifort	Rhizosphere	GS05_fam_Incertae_sedis	0.000763825
Maxifort	Rhizosphere	GS08_fam_Incertae_sedis	0.00536152
Maxifort	Rhizosphere	GS11_fam_Incertae_sedis	0.197363
Maxifort	Rhizosphere	GS16_fam_Incertae_sedis	0.301782
Maxifort	Rhizosphere	Gymnoascaceae	0.139766
Maxifort	Rhizosphere	Halosphaeriaceae	0.00303951
Maxifort	Rhizosphere	Helotiaceae	0.0189956
Maxifort	Rhizosphere	Helotiales_fam_Incertae_sedis	0.0168376
Maxifort	Rhizosphere	Herpotrichiellaceae	0.391424
Maxifort	Rhizosphere	Hyaloraphidiales_fam_Incertae_sedis	0.00228624
Maxifort	Rhizosphere	Hydnaceae	0
Maxifort	Rhizosphere	Hymenochaetaceae	0
Maxifort	Rhizosphere	Hymenogastraceae	0
Maxifort	Rhizosphere	Hyphodermataceae	0.00459559
Maxifort	Rhizosphere	Hypocreaceae	0.829978
Maxifort	Rhizosphere	Hypocreales_fam_Incertae_sedis	1.25788
Maxifort	Rhizosphere	Hypocreales_unclassified	0.082286
Maxifort	Rhizosphere	Hypoxylaceae	0.00917154
Maxifort	Rhizosphere	Inocybaceae	0
Maxifort	Rhizosphere	Irpicaceae	0.196244
Maxifort	Rhizosphere	Kickxellaceae	0
Maxifort	Rhizosphere	Kickxellomycota_fam_Incertae_sedis	0.00532893
Maxifort	Rhizosphere	Laboulbeniomycetes_fam_Incertae_sedis	0.00303998
Maxifort	Rhizosphere	Lasiosphaeriaceae	0.0244453
Maxifort	Rhizosphere	Lentitheciaceae	0.0137712
Maxifort	Rhizosphere	Leptosphaeriaceae	0
Maxifort	Rhizosphere	Leucosporidiales_fam_Incertae_sedis	0.147014
Maxifort	Rhizosphere	Lipomycetaceae	0.0114887
Maxifort	Rhizosphere	Lobulomycetales_fam_Incertae_sedis	0.0189251
Maxifort	Rhizosphere	Lophiotremataceae	0.00379795
Maxifort	Rhizosphere	Lycoperdaceae	0.446496
Maxifort	Rhizosphere	Malasseziaceae	0.391364
Maxifort	Rhizosphere	Marasmiaceae	0.133776
Maxifort	Rhizosphere	Melampsoraceae	0.200158
Maxifort	Rhizosphere	Meripilaceae	0.00761359
Maxifort	Rhizosphere	Meruliaceae	0
Maxifort	Rhizosphere	Microascaceae	0.52684
Maxifort	Rhizosphere	Microascales_fam_Incertae_sedis	0.0598897
Maxifort	Rhizosphere	Microbotryomycetes_fam_Incertae_sedis	0.000758956
Maxifort	Rhizosphere	Microdochiaceae	0.100873
Maxifort	Rhizosphere	Monoblepharidales_fam_Incertae_sedis	0.00457247
Maxifort	Rhizosphere	Monoblepharomycota_fam_Incertae_sedis	0.0356324
Maxifort	Rhizosphere	Mortierellaceae	11.1745
Maxifort	Rhizosphere	Mortierellales_fam_Incertae_sedis	0.0151742
Maxifort	Rhizosphere	Mortierellomycota_fam_Incertae_sedis	0.265118
Maxifort	Rhizosphere	Mortierellomycota_unclassified	0.0440252
Maxifort	Rhizosphere	Mrakiaceae	1.39925
Maxifort	Rhizosphere	Mycenaceae	0.00987926
Maxifort	Rhizosphere	Mycosphaerellaceae	0.0106393
Maxifort	Rhizosphere	Nectriaceae	1.88209
Maxifort	Rhizosphere	Neopyrenochaetaceae	0.0129754
Maxifort	Rhizosphere	Nidulariaceae	0
Maxifort	Rhizosphere	Olpidiaceae	2.14677
Maxifort	Rhizosphere	Omphalotaceae	0.000756201
Maxifort	Rhizosphere	Onygenaceae	0.00456399
Maxifort	Rhizosphere	Orbiliaceae	0.128464
Maxifort	Rhizosphere	Orbiliales_fam_Incertae_sedis	0.00986205
Maxifort	Rhizosphere	Orbiliomycetes_fam_Incertae_sedis	0.00995711
Maxifort	Rhizosphere	Paraglomeraceae	0.0312466
Maxifort	Rhizosphere	Peniophoraceae	0.00226483
Maxifort	Rhizosphere	Periconiaceae	0.0235924
Maxifort	Rhizosphere	Pervetustaceae	0.00152243
Maxifort	Rhizosphere	Pestalotiopsidaceae	0.0288739
Maxifort	Rhizosphere	Pezizaceae	0.0273417
Maxifort	Rhizosphere	Pezizales_fam_Incertae_sedis	0.00229779
Maxifort	Rhizosphere	Pezizales_unclassified	0.00228165
Maxifort	Rhizosphere	Pezizomycotina_fam_Incertae_sedis	0.149893
Maxifort	Rhizosphere	Phaeosphaeriaceae	0.682127
Maxifort	Rhizosphere	Phaffomycetaceae	0.0158666
Maxifort	Rhizosphere	Phallaceae	0.753477
Maxifort	Rhizosphere	Phanerochaetaceae	0.0272807
Maxifort	Rhizosphere	Physodermataceae	0.0114033
Maxifort	Rhizosphere	Piptocephalidaceae	0.0159939
Maxifort	Rhizosphere	Piskurozymaceae	0.293577
Maxifort	Rhizosphere	Pisorisporiales_fam_Incertae_sedis	0.000765345
Maxifort	Rhizosphere	Plectosphaerellaceae	2.41089
Maxifort	Rhizosphere	Pleosporaceae	8.73476
Maxifort	Rhizosphere	Pleosporales_fam_Incertae_sedis	0.0227785
Maxifort	Rhizosphere	Pleosporales_unclassified	2.03232
Maxifort	Rhizosphere	Pluteaceae	0.0219844
Maxifort	Rhizosphere	Podosporaceae	0.00454236
Maxifort	Rhizosphere	Polyporaceae	0.0442965
Maxifort	Rhizosphere	Polyporales_unclassified	0.0015163
Maxifort	Rhizosphere	Powellomycetaceae	0.0722706
Maxifort	Rhizosphere	Psathyrellaceae	0.613895
Maxifort	Rhizosphere	Pseudeurotiaceae	0.282706
Maxifort	Rhizosphere	Pygmaeomycetaceae	0.0327539
Maxifort	Rhizosphere	Pyronemataceae	18.8817
Maxifort	Rhizosphere	Pyxidiophoraceae	0.0720168
Maxifort	Rhizosphere	Pyxidiophorales_fam_Incertae_sedis	0.00832812
Maxifort	Rhizosphere	Ramicandelaberaceae	0.934604
Maxifort	Rhizosphere	Rhizophlyctidaceae	0.0736059
Maxifort	Rhizosphere	Rhynchogastremataceae	0.139443
Maxifort	Rhizosphere	Rickenellaceae	0
Maxifort	Rhizosphere	Roussoellaceae	0.00611975
Maxifort	Rhizosphere	Rozellomycota_fam_Incertae_sedis	0.00302589
Maxifort	Rhizosphere	Russulales_fam_Incertae_sedis	0.0204149
Maxifort	Rhizosphere	Saccharomycetaceae	0.00303633
Maxifort	Rhizosphere	Saccharomycetales_fam_Incertae_sedis	0.145123
Maxifort	Rhizosphere	Saccharomycetales_unclassified	0.0420257
Maxifort	Rhizosphere	Saccotheciaceae	0.0378498
Maxifort	Rhizosphere	Sakaguchiaceae	0.0584476
Maxifort	Rhizosphere	Sarcoscyphaceae	0.0121599
Maxifort	Rhizosphere	Sarcosomataceae	0.00453721
Maxifort	Rhizosphere	Schizophyllaceae	0.0037773
Maxifort	Rhizosphere	Schizoporaceae	0.0129721
Maxifort	Rhizosphere	Sebacinales_fam_Incertae_sedis	0.146199
Maxifort	Rhizosphere	Sebacinales_unclassified	0.0827537
Maxifort	Rhizosphere	Serendipitaceae	0.00306373
Maxifort	Rhizosphere	Sordariales_unclassified	0.000760456
Maxifort	Rhizosphere	Sordariomycetes_unclassified	0.0456597
Maxifort	Rhizosphere	Spiromastigoidaceae	0
Maxifort	Rhizosphere	Spizellomycetaceae	0.075342
Maxifort	Rhizosphere	Spizellomycetales_fam_Incertae_sedis	0.159483
Maxifort	Rhizosphere	Spizellomycetales_unclassified	0.00841106
Maxifort	Rhizosphere	Sporidiobolaceae	1.25296
Maxifort	Rhizosphere	Sporidiobolales_fam_Incertae_sedis	0.0113856
Maxifort	Rhizosphere	Sporormiaceae	0.134803
Maxifort	Rhizosphere	Stachybotryaceae	0.648742
Maxifort	Rhizosphere	Stephanosporaceae	0.351302
Maxifort	Rhizosphere	Stictidaceae	0
Maxifort	Rhizosphere	Strophariaceae	0
Maxifort	Rhizosphere	Symmetrosporaceae	0.327115
Maxifort	Rhizosphere	Sympoventuriaceae	0.0305087
Maxifort	Rhizosphere	Talbotiomycetaceae	0.0274046
Maxifort	Rhizosphere	Taphrinaceae	0.0106724
Maxifort	Rhizosphere	Tarzettaceae	0.0592619
Maxifort	Rhizosphere	Thelebolaceae	0.00229001
Maxifort	Rhizosphere	Thelephoraceae	0.025964
Maxifort	Rhizosphere	Torulaceae	0.00757337
Maxifort	Rhizosphere	Tremellales_unclassified	0.00228647
Maxifort	Rhizosphere	Tremellodendropsidales_fam_Incertae_sedis	0.000754603
Maxifort	Rhizosphere	Tremellomycetes_fam_Incertae_sedis	0
Maxifort	Rhizosphere	Trichocomaceae	0.00305486
Maxifort	Rhizosphere	Tricholomataceae	0.0106089
Maxifort	Rhizosphere	Trichomeriaceae	0.00533706
Maxifort	Rhizosphere	Trichomonascaceae	0.119237
Maxifort	Rhizosphere	Trichosphaeriaceae	0.0121927
Maxifort	Rhizosphere	Trichosporonaceae	0.457701
Maxifort	Rhizosphere	Trimorphomycetaceae	0.205678
Maxifort	Rhizosphere	Tritirachiaceae	0.00378329
Maxifort	Rhizosphere	Tubeufiaceae	0.0639854
Maxifort	Rhizosphere	Tulasnellaceae	0
Maxifort	Rhizosphere	Umbelopsidaceae	0.064242
Maxifort	Rhizosphere	Umbelopsidomycetes_unclassified	0.00764223
Maxifort	Rhizosphere	Ustilaginaceae	1.31403
Maxifort	Rhizosphere	Wallemiaceae	2.9929
Maxifort	Rhizosphere	Xylariaceae	0
Maxifort	Rhizosphere	Xylariales_fam_Incertae_sedis	0
Maxifort	Rhizosphere	Xylariales_unclassified	0.0404436
Maxifort	Rhizosphere	Zalariaceae	0.00075643
Maxifort	Rhizosphere	Zygophlyctidaceae	0.000765345
Nongraft	Endosphere	Acrocalymmaceae	0.0398252
Nongraft	Endosphere	Agaricaceae	0.248699
Nongraft	Endosphere	Agaricomycetes_fam_Incertae_sedis	0
Nongraft	Endosphere	Agaricomycetes_unclassified	0.945777
Nongraft	Endosphere	Agaricomycotina_fam_Incertae_sedis	0.00529261
Nongraft	Endosphere	Agaricostilbaceae	0.00300391
Nongraft	Endosphere	Agaricostilbales_unclassified	0.00527506
Nongraft	Endosphere	Alphamycetaceae	0.0166339
Nongraft	Endosphere	Amphisphaeriaceae	0.0307594
Nongraft	Endosphere	Ancylistaceae	0.00302435
Nongraft	Endosphere	Aphelidiaceae	0.0578442
Nongraft	Endosphere	Aphelidiomycetes_unclassified	0
Nongraft	Endosphere	Arachnomycetaceae	0
Nongraft	Endosphere	Ascobolaceae	0.0345548
Nongraft	Endosphere	Ascodesmidaceae	0
Nongraft	Endosphere	Ascomycota_unclassified	0.00151217
Nongraft	Endosphere	Ascosphaeraceae	0
Nongraft	Endosphere	Aspergillaceae	0.000750976
Nongraft	Endosphere	Auriculariales_fam_Incertae_sedis	0.00375613
Nongraft	Endosphere	Auriculariales_unclassified	0
Nongraft	Endosphere	Basidiobolaceae	0.00151217
Nongraft	Endosphere	Basidiobolales_fam_Incertae_sedis	0.00225293
Nongraft	Endosphere	Basidiomycota_unclassified	0
Nongraft	Endosphere	Bionectriaceae	0.194854
Nongraft	Endosphere	Bolbitiaceae	0.100816
Nongraft	Endosphere	Boletales_fam_Incertae_sedis	0.000750525
Nongraft	Endosphere	Boletales_unclassified	0
Nongraft	Endosphere	Botryosphaeriaceae	0
Nongraft	Endosphere	Brachybasidiaceae	0
Nongraft	Endosphere	Branch02_fam_Incertae_sedis	0.0067665
Nongraft	Endosphere	Branch06_fam_Incertae_sedis	3.46913
Nongraft	Endosphere	Bulleraceae	0
Nongraft	Endosphere	Bulleribasidiaceae	0.0015015
Nongraft	Endosphere	Cephalothecaceae	0
Nongraft	Endosphere	Ceratobasidiaceae	17.5134
Nongraft	Endosphere	Chaetomiaceae	0.107302
Nongraft	Endosphere	Chaetothyriales_fam_Incertae_sedis	0.201119
Nongraft	Endosphere	Chionosphaeraceae	0
Nongraft	Endosphere	Chrysozymaceae	0
Nongraft	Endosphere	Chytridiaceae	0
Nongraft	Endosphere	Chytridiales_fam_Incertae_sedis	0.0234387
Nongraft	Endosphere	Chytridiomycota_fam_Incertae_sedis	0
Nongraft	Endosphere	Chytridiomycota_unclassified	0.19296
Nongraft	Endosphere	Cladosporiaceae	0.0345789
Nongraft	Endosphere	Classiculales_fam_Incertae_sedis	0
Nongraft	Endosphere	Clathraceae	0.0481075
Nongraft	Endosphere	Clavicipitaceae	0.0286438
Nongraft	Endosphere	Coniocessiaceae	0
Nongraft	Endosphere	Coniochaetaceae	0.00376166
Nongraft	Endosphere	Conlariaceae	0
Nongraft	Endosphere	Cordycipitaceae	0.000752332
Nongraft	Endosphere	Corticiaceae	0
Nongraft	Endosphere	Cryptococcaceae	0
Nongraft	Endosphere	Cucurbitariaceae	0.0007494
Nongraft	Endosphere	Cuniculitremaceae	0
Nongraft	Endosphere	Cyphellaceae	0
Nongraft	Endosphere	Cyphellophoraceae	0.000756086
Nongraft	Endosphere	Cystobasidiaceae	0.0142844
Nongraft	Endosphere	Cystobasidiales_unclassified	0
Nongraft	Endosphere	Cystobasidiomycetes_unclassified	0
Nongraft	Endosphere	Cystofilobasidiaceae	0.0135074
Nongraft	Endosphere	Debaryomycetaceae	0
Nongraft	Endosphere	Diatrypaceae	8.6805
Nongraft	Endosphere	Dictyosporiaceae	0.00680478
Nongraft	Endosphere	Didymellaceae	0.727976
Nongraft	Endosphere	Didymosphaeriaceae	0.00525436
Nongraft	Endosphere	Dipodascaceae	0.0277638
Nongraft	Endosphere	Dothioraceae	0
Nongraft	Endosphere	Endogonomycetes_fam_Incertae_sedis	0.00149993
Nongraft	Endosphere	Entolomataceae	0.0284772
Nongraft	Endosphere	Entylomataceae	0.00150967
Nongraft	Endosphere	Erythrobasidiaceae	0
Nongraft	Endosphere	Erythrobasidiales_fam_Incertae_sedis	0
Nongraft	Endosphere	Eurotiomycetes_unclassified	0.00526726
Nongraft	Endosphere	Exobasidiaceae	0.000753352
Nongraft	Endosphere	Filobasidiaceae	0.141071
Nongraft	Endosphere	Fomitopsidaceae	0
Nongraft	Endosphere	Fungi_unclassified	0.475302
Nongraft	Endosphere	Ganodermataceae	0.0015015
Nongraft	Endosphere	Geastraceae	0
Nongraft	Endosphere	Glomeraceae	2.34759
Nongraft	Endosphere	Glomerellaceae	0.00150083
Nongraft	Endosphere	Glomerellales_unclassified	0.301947
Nongraft	Endosphere	Glomeromycota_fam_Incertae_sedis	0.115288
Nongraft	Endosphere	Glomeromycota_unclassified	0.0851358
Nongraft	Endosphere	Golubeviaceae	0.00675839
Nongraft	Endosphere	Graphiolaceae	0
Nongraft	Endosphere	GS05_fam_Incertae_sedis	0
Nongraft	Endosphere	GS08_fam_Incertae_sedis	0
Nongraft	Endosphere	GS11_fam_Incertae_sedis	0.0089982
Nongraft	Endosphere	GS16_fam_Incertae_sedis	0.0286088
Nongraft	Endosphere	Gymnoascaceae	0.0143237
Nongraft	Endosphere	Halosphaeriaceae	0.0806065
Nongraft	Endosphere	Helotiaceae	0
Nongraft	Endosphere	Helotiales_fam_Incertae_sedis	0
Nongraft	Endosphere	Herpotrichiellaceae	0.23422
Nongraft	Endosphere	Hyaloraphidiales_fam_Incertae_sedis	0
Nongraft	Endosphere	Hydnaceae	0
Nongraft	Endosphere	Hymenochaetaceae	0
Nongraft	Endosphere	Hymenogastraceae	0
Nongraft	Endosphere	Hyphodermataceae	0
Nongraft	Endosphere	Hypocreaceae	0.0264034
Nongraft	Endosphere	Hypocreales_fam_Incertae_sedis	0.445225
Nongraft	Endosphere	Hypocreales_unclassified	0.0030021
Nongraft	Endosphere	Hypoxylaceae	0
Nongraft	Endosphere	Inocybaceae	0
Nongraft	Endosphere	Irpicaceae	0
Nongraft	Endosphere	Kickxellaceae	0.00375714
Nongraft	Endosphere	Kickxellomycota_fam_Incertae_sedis	0
Nongraft	Endosphere	Laboulbeniomycetes_fam_Incertae_sedis	0
Nongraft	Endosphere	Lasiosphaeriaceae	0.0037585
Nongraft	Endosphere	Lentitheciaceae	0.0143456
Nongraft	Endosphere	Leptosphaeriaceae	0
Nongraft	Endosphere	Leucosporidiales_fam_Incertae_sedis	0.0135603
Nongraft	Endosphere	Lipomycetaceae	0
Nongraft	Endosphere	Lobulomycetales_fam_Incertae_sedis	0
Nongraft	Endosphere	Lophiotremataceae	0
Nongraft	Endosphere	Lycoperdaceae	0.0218169
Nongraft	Endosphere	Malasseziaceae	0.331231
Nongraft	Endosphere	Marasmiaceae	0.00301833
Nongraft	Endosphere	Melampsoraceae	0
Nongraft	Endosphere	Meripilaceae	1.61416
Nongraft	Endosphere	Meruliaceae	0
Nongraft	Endosphere	Microascaceae	0.0653871
Nongraft	Endosphere	Microascales_fam_Incertae_sedis	0
Nongraft	Endosphere	Microbotryomycetes_fam_Incertae_sedis	0
Nongraft	Endosphere	Microdochiaceae	0.0219265
Nongraft	Endosphere	Monoblepharidales_fam_Incertae_sedis	0
Nongraft	Endosphere	Monoblepharomycota_fam_Incertae_sedis	0
Nongraft	Endosphere	Mortierellaceae	8.79677
Nongraft	Endosphere	Mortierellales_fam_Incertae_sedis	0
Nongraft	Endosphere	Mortierellomycota_fam_Incertae_sedis	0.465841
Nongraft	Endosphere	Mortierellomycota_unclassified	0.0375641
Nongraft	Endosphere	Mrakiaceae	0.0217757
Nongraft	Endosphere	Mycenaceae	0
Nongraft	Endosphere	Mycosphaerellaceae	0.000756086
Nongraft	Endosphere	Nectriaceae	5.10019
Nongraft	Endosphere	Neopyrenochaetaceae	0
Nongraft	Endosphere	Nidulariaceae	0
Nongraft	Endosphere	Olpidiaceae	3.54486
Nongraft	Endosphere	Omphalotaceae	0
Nongraft	Endosphere	Onygenaceae	0
Nongraft	Endosphere	Orbiliaceae	0.262894
Nongraft	Endosphere	Orbiliales_fam_Incertae_sedis	0.00150716
Nongraft	Endosphere	Orbiliomycetes_fam_Incertae_sedis	0
Nongraft	Endosphere	Paraglomeraceae	0
Nongraft	Endosphere	Peniophoraceae	0
Nongraft	Endosphere	Periconiaceae	0.0233971
Nongraft	Endosphere	Pervetustaceae	0.00450914
Nongraft	Endosphere	Pestalotiopsidaceae	0.0555796
Nongraft	Endosphere	Pezizaceae	0.0510094
Nongraft	Endosphere	Pezizales_fam_Incertae_sedis	0.0044964
Nongraft	Endosphere	Pezizales_unclassified	0.0150105
Nongraft	Endosphere	Pezizomycotina_fam_Incertae_sedis	0.0120821
Nongraft	Endosphere	Phaeosphaeriaceae	0.218614
Nongraft	Endosphere	Phaffomycetaceae	0.000750976
Nongraft	Endosphere	Phallaceae	0.284737
Nongraft	Endosphere	Phanerochaetaceae	0
Nongraft	Endosphere	Physodermataceae	0.00901398
Nongraft	Endosphere	Piptocephalidaceae	0.00074985
Nongraft	Endosphere	Piskurozymaceae	0.0322371
Nongraft	Endosphere	Pisorisporiales_fam_Incertae_sedis	0
Nongraft	Endosphere	Plectosphaerellaceae	0.587641
Nongraft	Endosphere	Pleosporaceae	2.32474
Nongraft	Endosphere	Pleosporales_fam_Incertae_sedis	0.582691
Nongraft	Endosphere	Pleosporales_unclassified	0.0166215
Nongraft	Endosphere	Pluteaceae	0
Nongraft	Endosphere	Podosporaceae	0.24636
Nongraft	Endosphere	Polyporaceae	0.00599296
Nongraft	Endosphere	Polyporales_unclassified	0.00899281
Nongraft	Endosphere	Powellomycetaceae	0
Nongraft	Endosphere	Psathyrellaceae	1.38554
Nongraft	Endosphere	Pseudeurotiaceae	0.0090433
Nongraft	Endosphere	Pygmaeomycetaceae	0
Nongraft	Endosphere	Pyronemataceae	30.9401
Nongraft	Endosphere	Pyxidiophoraceae	0.0562894
Nongraft	Endosphere	Pyxidiophorales_fam_Incertae_sedis	0.257946
Nongraft	Endosphere	Ramicandelaberaceae	0.894208
Nongraft	Endosphere	Rhizophlyctidaceae	0.0157697
Nongraft	Endosphere	Rhynchogastremataceae	0.0105852
Nongraft	Endosphere	Rickenellaceae	0
Nongraft	Endosphere	Roussoellaceae	0
Nongraft	Endosphere	Rozellomycota_fam_Incertae_sedis	0.00074985
Nongraft	Endosphere	Russulales_fam_Incertae_sedis	0
Nongraft	Endosphere	Saccharomycetaceae	0
Nongraft	Endosphere	Saccharomycetales_fam_Incertae_sedis	0
Nongraft	Endosphere	Saccharomycetales_unclassified	0.0015024
Nongraft	Endosphere	Saccotheciaceae	0
Nongraft	Endosphere	Sakaguchiaceae	0.0135158
Nongraft	Endosphere	Sarcoscyphaceae	0
Nongraft	Endosphere	Sarcosomataceae	0
Nongraft	Endosphere	Schizophyllaceae	0
Nongraft	Endosphere	Schizoporaceae	0.00899607
Nongraft	Endosphere	Sebacinales_fam_Incertae_sedis	0.256304
Nongraft	Endosphere	Sebacinales_unclassified	0.882439
Nongraft	Endosphere	Serendipitaceae	0.000751428
Nongraft	Endosphere	Sordariales_unclassified	0.00225338
Nongraft	Endosphere	Sordariomycetes_unclassified	0.00676037
Nongraft	Endosphere	Spiromastigoidaceae	0.00074985
Nongraft	Endosphere	Spizellomycetaceae	0.018781
Nongraft	Endosphere	Spizellomycetales_fam_Incertae_sedis	0.00451411
Nongraft	Endosphere	Spizellomycetales_unclassified	0.0180086
Nongraft	Endosphere	Sporidiobolaceae	0.110483
Nongraft	Endosphere	Sporidiobolales_fam_Incertae_sedis	0
Nongraft	Endosphere	Sporormiaceae	0.141471
Nongraft	Endosphere	Stachybotryaceae	0.098014
Nongraft	Endosphere	Stephanosporaceae	0.0007494
Nongraft	Endosphere	Stictidaceae	0
Nongraft	Endosphere	Strophariaceae	0
Nongraft	Endosphere	Symmetrosporaceae	0.00075358
Nongraft	Endosphere	Sympoventuriaceae	0.00150195
Nongraft	Endosphere	Talbotiomycetaceae	0
Nongraft	Endosphere	Taphrinaceae	0
Nongraft	Endosphere	Tarzettaceae	1.81165
Nongraft	Endosphere	Thelebolaceae	0
Nongraft	Endosphere	Thelephoraceae	0.00450586
Nongraft	Endosphere	Torulaceae	0
Nongraft	Endosphere	Tremellales_unclassified	0
Nongraft	Endosphere	Tremellodendropsidales_fam_Incertae_sedis	0.00750673
Nongraft	Endosphere	Tremellomycetes_fam_Incertae_sedis	0
Nongraft	Endosphere	Trichocomaceae	0
Nongraft	Endosphere	Tricholomataceae	0.0270362
Nongraft	Endosphere	Trichomeriaceae	0.00525368
Nongraft	Endosphere	Trichomonascaceae	0.0848094
Nongraft	Endosphere	Trichosphaeriaceae	0.00149768
Nongraft	Endosphere	Trichosporonaceae	0.0187586
Nongraft	Endosphere	Trimorphomycetaceae	0.0211338
Nongraft	Endosphere	Tritirachiaceae	0
Nongraft	Endosphere	Tubeufiaceae	0.0113171
Nongraft	Endosphere	Tulasnellaceae	0.0217591
Nongraft	Endosphere	Umbelopsidaceae	0.00756086
Nongraft	Endosphere	Umbelopsidomycetes_unclassified	0
Nongraft	Endosphere	Ustilaginaceae	0.565722
Nongraft	Endosphere	Wallemiaceae	0.281401
Nongraft	Endosphere	Xylariaceae	0.0059988
Nongraft	Endosphere	Xylariales_fam_Incertae_sedis	0
Nongraft	Endosphere	Xylariales_unclassified	0.00678222
Nongraft	Endosphere	Zalariaceae	0.00824341
Nongraft	Endosphere	Zygophlyctidaceae	0
Nongraft	Rhizosphere	Acrocalymmaceae	0
Nongraft	Rhizosphere	Agaricaceae	0.109259
Nongraft	Rhizosphere	Agaricomycetes_fam_Incertae_sedis	0
Nongraft	Rhizosphere	Agaricomycetes_unclassified	0.245239
Nongraft	Rhizosphere	Agaricomycotina_fam_Incertae_sedis	0.00152161
Nongraft	Rhizosphere	Agaricostilbaceae	0.0320752
Nongraft	Rhizosphere	Agaricostilbales_unclassified	0.015136
Nongraft	Rhizosphere	Alphamycetaceae	0.0015237
Nongraft	Rhizosphere	Amphisphaeriaceae	0.00453151
Nongraft	Rhizosphere	Ancylistaceae	0
Nongraft	Rhizosphere	Aphelidiaceae	0.0445145
Nongraft	Rhizosphere	Aphelidiomycetes_unclassified	0.0203466
Nongraft	Rhizosphere	Arachnomycetaceae	0.000755401
Nongraft	Rhizosphere	Ascobolaceae	0.0151531
Nongraft	Rhizosphere	Ascodesmidaceae	0.00452091
Nongraft	Rhizosphere	Ascomycota_unclassified	0.330336
Nongraft	Rhizosphere	Ascosphaeraceae	0
Nongraft	Rhizosphere	Aspergillaceae	0.126761
Nongraft	Rhizosphere	Auriculariales_fam_Incertae_sedis	0.000752332
Nongraft	Rhizosphere	Auriculariales_unclassified	0
Nongraft	Rhizosphere	Basidiobolaceae	0.126344
Nongraft	Rhizosphere	Basidiobolales_fam_Incertae_sedis	0.00753466
Nongraft	Rhizosphere	Basidiomycota_unclassified	0
Nongraft	Rhizosphere	Bionectriaceae	1.30125
Nongraft	Rhizosphere	Bolbitiaceae	0.0128288
Nongraft	Rhizosphere	Boletales_fam_Incertae_sedis	0.000755401
Nongraft	Rhizosphere	Boletales_unclassified	0
Nongraft	Rhizosphere	Botryosphaeriaceae	0.00075358
Nongraft	Rhizosphere	Brachybasidiaceae	0.00304044
Nongraft	Rhizosphere	Branch02_fam_Incertae_sedis	0.0485242
Nongraft	Rhizosphere	Branch06_fam_Incertae_sedis	0.228718
Nongraft	Rhizosphere	Bulleraceae	0.224822
Nongraft	Rhizosphere	Bulleribasidiaceae	0.0120837
Nongraft	Rhizosphere	Cephalothecaceae	0
Nongraft	Rhizosphere	Ceratobasidiaceae	2.61163
Nongraft	Rhizosphere	Chaetomiaceae	0.014393
Nongraft	Rhizosphere	Chaetothyriales_fam_Incertae_sedis	0.005305
Nongraft	Rhizosphere	Chionosphaeraceae	0.0211014
Nongraft	Rhizosphere	Chrysozymaceae	0.0189412
Nongraft	Rhizosphere	Chytridiaceae	0.00682335
Nongraft	Rhizosphere	Chytridiales_fam_Incertae_sedis	0
Nongraft	Rhizosphere	Chytridiomycota_fam_Incertae_sedis	0
Nongraft	Rhizosphere	Chytridiomycota_unclassified	0.202883
Nongraft	Rhizosphere	Cladosporiaceae	0.513727
Nongraft	Rhizosphere	Classiculales_fam_Incertae_sedis	0.00075815
Nongraft	Rhizosphere	Clathraceae	0.35963
Nongraft	Rhizosphere	Clavicipitaceae	0.858734
Nongraft	Rhizosphere	Coniocessiaceae	0.00683787
Nongraft	Rhizosphere	Coniochaetaceae	0.0174222
Nongraft	Rhizosphere	Conlariaceae	0.00151027
Nongraft	Rhizosphere	Cordycipitaceae	0.00302359
Nongraft	Rhizosphere	Corticiaceae	0.0180509
Nongraft	Rhizosphere	Cryptococcaceae	0.0709405
Nongraft	Rhizosphere	Cucurbitariaceae	0.0151876
Nongraft	Rhizosphere	Cuniculitremaceae	0
Nongraft	Rhizosphere	Cyphellaceae	0.00987692
Nongraft	Rhizosphere	Cyphellophoraceae	0
Nongraft	Rhizosphere	Cystobasidiaceae	0.995015
Nongraft	Rhizosphere	Cystobasidiales_unclassified	0
Nongraft	Rhizosphere	Cystobasidiomycetes_unclassified	0.362841
Nongraft	Rhizosphere	Cystofilobasidiaceae	0.145459
Nongraft	Rhizosphere	Debaryomycetaceae	0.0113855
Nongraft	Rhizosphere	Diatrypaceae	0.0823519
Nongraft	Rhizosphere	Dictyosporiaceae	0.00611154
Nongraft	Rhizosphere	Didymellaceae	7.11976
Nongraft	Rhizosphere	Didymosphaeriaceae	0.0295904
Nongraft	Rhizosphere	Dipodascaceae	1.04812
Nongraft	Rhizosphere	Dothioraceae	0
Nongraft	Rhizosphere	Endogonomycetes_fam_Incertae_sedis	0.00530791
Nongraft	Rhizosphere	Entolomataceae	0.166026
Nongraft	Rhizosphere	Entylomataceae	0.0015108
Nongraft	Rhizosphere	Erythrobasidiaceae	0.0536779
Nongraft	Rhizosphere	Erythrobasidiales_fam_Incertae_sedis	0
Nongraft	Rhizosphere	Eurotiomycetes_unclassified	0.23767
Nongraft	Rhizosphere	Exobasidiaceae	0.0445416
Nongraft	Rhizosphere	Filobasidiaceae	4.98296
Nongraft	Rhizosphere	Fomitopsidaceae	0
Nongraft	Rhizosphere	Fungi_unclassified	0.560275
Nongraft	Rhizosphere	Ganodermataceae	0.0395635
Nongraft	Rhizosphere	Geastraceae	0
Nongraft	Rhizosphere	Glomeraceae	0.862552
Nongraft	Rhizosphere	Glomerellaceae	0.00151964
Nongraft	Rhizosphere	Glomerellales_unclassified	0.677483
Nongraft	Rhizosphere	Glomeromycota_fam_Incertae_sedis	0.00531188
Nongraft	Rhizosphere	Glomeromycota_unclassified	0.00989978
Nongraft	Rhizosphere	Golubeviaceae	0.0676659
Nongraft	Rhizosphere	Graphiolaceae	0.00910875
Nongraft	Rhizosphere	GS05_fam_Incertae_sedis	0.000760803
Nongraft	Rhizosphere	GS08_fam_Incertae_sedis	0
Nongraft	Rhizosphere	GS11_fam_Incertae_sedis	0.110934
Nongraft	Rhizosphere	GS16_fam_Incertae_sedis	0.185032
Nongraft	Rhizosphere	Gymnoascaceae	0.0854581
Nongraft	Rhizosphere	Halosphaeriaceae	0.0143989
Nongraft	Rhizosphere	Helotiaceae	0.0280367
Nongraft	Rhizosphere	Helotiales_fam_Incertae_sedis	0
Nongraft	Rhizosphere	Herpotrichiellaceae	0.269914
Nongraft	Rhizosphere	Hyaloraphidiales_fam_Incertae_sedis	0.00834358
Nongraft	Rhizosphere	Hydnaceae	0.122087
Nongraft	Rhizosphere	Hymenochaetaceae	0
Nongraft	Rhizosphere	Hymenogastraceae	0.00150716
Nongraft	Rhizosphere	Hyphodermataceae	0.0429553
Nongraft	Rhizosphere	Hypocreaceae	0.137203
Nongraft	Rhizosphere	Hypocreales_fam_Incertae_sedis	1.01576
Nongraft	Rhizosphere	Hypocreales_unclassified	0.0401624
Nongraft	Rhizosphere	Hypoxylaceae	0.127855
Nongraft	Rhizosphere	Inocybaceae	0
Nongraft	Rhizosphere	Irpicaceae	0.0317573
Nongraft	Rhizosphere	Kickxellaceae	0.00529421
Nongraft	Rhizosphere	Kickxellomycota_fam_Incertae_sedis	0.000757805
Nongraft	Rhizosphere	Laboulbeniomycetes_fam_Incertae_sedis	0.120254
Nongraft	Rhizosphere	Lasiosphaeriaceae	0.0294084
Nongraft	Rhizosphere	Lentitheciaceae	0.00763942
Nongraft	Rhizosphere	Leptosphaeriaceae	0
Nongraft	Rhizosphere	Leucosporidiales_fam_Incertae_sedis	0.0272428
Nongraft	Rhizosphere	Lipomycetaceae	0.00302187
Nongraft	Rhizosphere	Lobulomycetales_fam_Incertae_sedis	0.00834342
Nongraft	Rhizosphere	Lophiotremataceae	0.000755287
Nongraft	Rhizosphere	Lycoperdaceae	0.329151
Nongraft	Rhizosphere	Malasseziaceae	0.514147
Nongraft	Rhizosphere	Marasmiaceae	0.1721
Nongraft	Rhizosphere	Melampsoraceae	0.244062
Nongraft	Rhizosphere	Meripilaceae	0.936795
Nongraft	Rhizosphere	Meruliaceae	0.024044
Nongraft	Rhizosphere	Microascaceae	0.361751
Nongraft	Rhizosphere	Microascales_fam_Incertae_sedis	0.00985245
Nongraft	Rhizosphere	Microbotryomycetes_fam_Incertae_sedis	0.00376053
Nongraft	Rhizosphere	Microdochiaceae	0.132802
Nongraft	Rhizosphere	Monoblepharidales_fam_Incertae_sedis	0.00377701
Nongraft	Rhizosphere	Monoblepharomycota_fam_Incertae_sedis	0.012865
Nongraft	Rhizosphere	Mortierellaceae	11.48
Nongraft	Rhizosphere	Mortierellales_fam_Incertae_sedis	0.00833745
Nongraft	Rhizosphere	Mortierellomycota_fam_Incertae_sedis	0.40176
Nongraft	Rhizosphere	Mortierellomycota_unclassified	0.0257251
Nongraft	Rhizosphere	Mrakiaceae	0.524625
Nongraft	Rhizosphere	Mycenaceae	0
Nongraft	Rhizosphere	Mycosphaerellaceae	0.0105986
Nongraft	Rhizosphere	Nectriaceae	2.78485
Nongraft	Rhizosphere	Neopyrenochaetaceae	0
Nongraft	Rhizosphere	Nidulariaceae	0
Nongraft	Rhizosphere	Olpidiaceae	2.58218
Nongraft	Rhizosphere	Omphalotaceae	0
Nongraft	Rhizosphere	Onygenaceae	0.000756315
Nongraft	Rhizosphere	Orbiliaceae	0.0634276
Nongraft	Rhizosphere	Orbiliales_fam_Incertae_sedis	0.00451264
Nongraft	Rhizosphere	Orbiliomycetes_fam_Incertae_sedis	0
Nongraft	Rhizosphere	Paraglomeraceae	0.00227445
Nongraft	Rhizosphere	Peniophoraceae	0.000759763
Nongraft	Rhizosphere	Periconiaceae	0.0106137
Nongraft	Rhizosphere	Pervetustaceae	0.00151195
Nongraft	Rhizosphere	Pestalotiopsidaceae	0.01287
Nongraft	Rhizosphere	Pezizaceae	0.0513421
Nongraft	Rhizosphere	Pezizales_fam_Incertae_sedis	0
Nongraft	Rhizosphere	Pezizales_unclassified	0
Nongraft	Rhizosphere	Pezizomycotina_fam_Incertae_sedis	0.047717
Nongraft	Rhizosphere	Phaeosphaeriaceae	0.271806
Nongraft	Rhizosphere	Phaffomycetaceae	0.00836676
Nongraft	Rhizosphere	Phallaceae	0.813811
Nongraft	Rhizosphere	Phanerochaetaceae	0.0166083
Nongraft	Rhizosphere	Physodermataceae	0.00226443
Nongraft	Rhizosphere	Piptocephalidaceae	0
Nongraft	Rhizosphere	Piskurozymaceae	0.410372
Nongraft	Rhizosphere	Pisorisporiales_fam_Incertae_sedis	0.000756659
Nongraft	Rhizosphere	Plectosphaerellaceae	2.59515
Nongraft	Rhizosphere	Pleosporaceae	12.072
Nongraft	Rhizosphere	Pleosporales_fam_Incertae_sedis	0.341579
Nongraft	Rhizosphere	Pleosporales_unclassified	0.0706763
Nongraft	Rhizosphere	Pluteaceae	0
Nongraft	Rhizosphere	Podosporaceae	0.00679895
Nongraft	Rhizosphere	Polyporaceae	0.0249877
Nongraft	Rhizosphere	Polyporales_unclassified	0.0627659
Nongraft	Rhizosphere	Powellomycetaceae	0.0490209
Nongraft	Rhizosphere	Psathyrellaceae	2.4129
Nongraft	Rhizosphere	Pseudeurotiaceae	0.0495843
Nongraft	Rhizosphere	Pygmaeomycetaceae	0.0638006
Nongraft	Rhizosphere	Pyronemataceae	14.6196
Nongraft	Rhizosphere	Pyxidiophoraceae	0.0860022
Nongraft	Rhizosphere	Pyxidiophorales_fam_Incertae_sedis	0.666535
Nongraft	Rhizosphere	Ramicandelaberaceae	0.994917
Nongraft	Rhizosphere	Rhizophlyctidaceae	0.105778
Nongraft	Rhizosphere	Rhynchogastremataceae	0.401509
Nongraft	Rhizosphere	Rickenellaceae	0
Nongraft	Rhizosphere	Roussoellaceae	0.0015163
Nongraft	Rhizosphere	Rozellomycota_fam_Incertae_sedis	0.00301502
Nongraft	Rhizosphere	Russulales_fam_Incertae_sedis	0.000751428
Nongraft	Rhizosphere	Saccharomycetaceae	0.34344
Nongraft	Rhizosphere	Saccharomycetales_fam_Incertae_sedis	0.220843
Nongraft	Rhizosphere	Saccharomycetales_unclassified	0.0750972
Nongraft	Rhizosphere	Saccotheciaceae	0.0339712
Nongraft	Rhizosphere	Sakaguchiaceae	0.0182338
Nongraft	Rhizosphere	Sarcoscyphaceae	0
Nongraft	Rhizosphere	Sarcosomataceae	0
Nongraft	Rhizosphere	Schizophyllaceae	0.00150716
Nongraft	Rhizosphere	Schizoporaceae	0.0270847
Nongraft	Rhizosphere	Sebacinales_fam_Incertae_sedis	0.095146
Nongraft	Rhizosphere	Sebacinales_unclassified	0.253453
Nongraft	Rhizosphere	Serendipitaceae	0.000756315
Nongraft	Rhizosphere	Sordariales_unclassified	0
Nongraft	Rhizosphere	Sordariomycetes_unclassified	2.1293
Nongraft	Rhizosphere	Spiromastigoidaceae	0
Nongraft	Rhizosphere	Spizellomycetaceae	0.102516
Nongraft	Rhizosphere	Spizellomycetales_fam_Incertae_sedis	0.0340133
Nongraft	Rhizosphere	Spizellomycetales_unclassified	0.0218901
Nongraft	Rhizosphere	Sporidiobolaceae	2.39572
Nongraft	Rhizosphere	Sporidiobolales_fam_Incertae_sedis	0
Nongraft	Rhizosphere	Sporormiaceae	0.140555
Nongraft	Rhizosphere	Stachybotryaceae	0.38929
Nongraft	Rhizosphere	Stephanosporaceae	0.863767
Nongraft	Rhizosphere	Stictidaceae	0.00763088
Nongraft	Rhizosphere	Strophariaceae	0.000755287
Nongraft	Rhizosphere	Symmetrosporaceae	0.175396
Nongraft	Rhizosphere	Sympoventuriaceae	0.0196837
Nongraft	Rhizosphere	Talbotiomycetaceae	0.00151768
Nongraft	Rhizosphere	Taphrinaceae	0.0114048
Nongraft	Rhizosphere	Tarzettaceae	0.0425749
Nongraft	Rhizosphere	Thelebolaceae	0.000759763
Nongraft	Rhizosphere	Thelephoraceae	0.0814505
Nongraft	Rhizosphere	Torulaceae	0.000759763
Nongraft	Rhizosphere	Tremellales_unclassified	0.0160428
Nongraft	Rhizosphere	Tremellodendropsidales_fam_Incertae_sedis	0
Nongraft	Rhizosphere	Tremellomycetes_fam_Incertae_sedis	0
Nongraft	Rhizosphere	Trichocomaceae	0.00455329
Nongraft	Rhizosphere	Tricholomataceae	0.00151024
Nongraft	Rhizosphere	Trichomeriaceae	0.00454456
Nongraft	Rhizosphere	Trichomonascaceae	0.297908
Nongraft	Rhizosphere	Trichosphaeriaceae	0.0113209
Nongraft	Rhizosphere	Trichosporonaceae	0.571199
Nongraft	Rhizosphere	Trimorphomycetaceae	0.055359
Nongraft	Rhizosphere	Tritirachiaceae	0.00378158
Nongraft	Rhizosphere	Tubeufiaceae	0.0151575
Nongraft	Rhizosphere	Tulasnellaceae	0.000755401
Nongraft	Rhizosphere	Umbelopsidaceae	0.0278996
Nongraft	Rhizosphere	Umbelopsidomycetes_unclassified	0.0494492
Nongraft	Rhizosphere	Ustilaginaceae	1.59172
Nongraft	Rhizosphere	Wallemiaceae	5.21829
Nongraft	Rhizosphere	Xylariaceae	0.00304321
Nongraft	Rhizosphere	Xylariales_fam_Incertae_sedis	0.00993125
Nongraft	Rhizosphere	Xylariales_unclassified	0.0445447
Nongraft	Rhizosphere	Zalariaceae	0.020437
Nongraft	Rhizosphere	Zygophlyctidaceae	0.0256333
RST-04-106	Endosphere	Acrocalymmaceae	0.124037
RST-04-106	Endosphere	Agaricaceae	0.0858066
RST-04-106	Endosphere	Agaricomycetes_fam_Incertae_sedis	0
RST-04-106	Endosphere	Agaricomycetes_unclassified	0.701864
RST-04-106	Endosphere	Agaricomycotina_fam_Incertae_sedis	0.000748391
RST-04-106	Endosphere	Agaricostilbaceae	0.00451331
RST-04-106	Endosphere	Agaricostilbales_unclassified	0.0895177
RST-04-106	Endosphere	Alphamycetaceae	0.00527506
RST-04-106	Endosphere	Amphisphaeriaceae	0.00300888
RST-04-106	Endosphere	Ancylistaceae	0
RST-04-106	Endosphere	Aphelidiaceae	0.00150807
RST-04-106	Endosphere	Aphelidiomycetes_unclassified	0
RST-04-106	Endosphere	Arachnomycetaceae	0
RST-04-106	Endosphere	Ascobolaceae	0
RST-04-106	Endosphere	Ascodesmidaceae	0
RST-04-106	Endosphere	Ascomycota_unclassified	0.027082
RST-04-106	Endosphere	Ascosphaeraceae	0
RST-04-106	Endosphere	Aspergillaceae	0.00980315
RST-04-106	Endosphere	Auriculariales_fam_Incertae_sedis	0.0625435
RST-04-106	Endosphere	Auriculariales_unclassified	0
RST-04-106	Endosphere	Basidiobolaceae	0.00302595
RST-04-106	Endosphere	Basidiobolales_fam_Incertae_sedis	0
RST-04-106	Endosphere	Basidiomycota_unclassified	0.0549163
RST-04-106	Endosphere	Bionectriaceae	0.0301574
RST-04-106	Endosphere	Bolbitiaceae	0.0714641
RST-04-106	Endosphere	Boletales_fam_Incertae_sedis	0.00678389
RST-04-106	Endosphere	Boletales_unclassified	0
RST-04-106	Endosphere	Botryosphaeriaceae	0.00451868
RST-04-106	Endosphere	Brachybasidiaceae	0
RST-04-106	Endosphere	Branch02_fam_Incertae_sedis	0.000755629
RST-04-106	Endosphere	Branch06_fam_Incertae_sedis	1.57539
RST-04-106	Endosphere	Bulleraceae	0
RST-04-106	Endosphere	Bulleribasidiaceae	0
RST-04-106	Endosphere	Cephalothecaceae	0
RST-04-106	Endosphere	Ceratobasidiaceae	13.2631
RST-04-106	Endosphere	Chaetomiaceae	0.136889
RST-04-106	Endosphere	Chaetothyriales_fam_Incertae_sedis	0
RST-04-106	Endosphere	Chionosphaeraceae	0
RST-04-106	Endosphere	Chrysozymaceae	0.0060422
RST-04-106	Endosphere	Chytridiaceae	0
RST-04-106	Endosphere	Chytridiales_fam_Incertae_sedis	0.00453378
RST-04-106	Endosphere	Chytridiomycota_fam_Incertae_sedis	0
RST-04-106	Endosphere	Chytridiomycota_unclassified	0.197992
RST-04-106	Endosphere	Cladosporiaceae	0.0821085
RST-04-106	Endosphere	Classiculales_fam_Incertae_sedis	0.00151172
RST-04-106	Endosphere	Clathraceae	0.0817679
RST-04-106	Endosphere	Clavicipitaceae	0.0346808
RST-04-106	Endosphere	Coniocessiaceae	0
RST-04-106	Endosphere	Coniochaetaceae	0
RST-04-106	Endosphere	Conlariaceae	0
RST-04-106	Endosphere	Cordycipitaceae	0.262406
RST-04-106	Endosphere	Corticiaceae	0
RST-04-106	Endosphere	Cryptococcaceae	0.049505
RST-04-106	Endosphere	Cucurbitariaceae	0.00376881
RST-04-106	Endosphere	Cuniculitremaceae	0
RST-04-106	Endosphere	Cyphellaceae	0
RST-04-106	Endosphere	Cyphellophoraceae	0
RST-04-106	Endosphere	Cystobasidiaceae	0.013544
RST-04-106	Endosphere	Cystobasidiales_unclassified	0
RST-04-106	Endosphere	Cystobasidiomycetes_unclassified	0
RST-04-106	Endosphere	Cystofilobasidiaceae	0.00828192
RST-04-106	Endosphere	Debaryomycetaceae	0.00149678
RST-04-106	Endosphere	Diatrypaceae	1.36796
RST-04-106	Endosphere	Dictyosporiaceae	0
RST-04-106	Endosphere	Didymellaceae	1.04308
RST-04-106	Endosphere	Didymosphaeriaceae	0.0150718
RST-04-106	Endosphere	Dipodascaceae	0.0120902
RST-04-106	Endosphere	Dothioraceae	0.00601866
RST-04-106	Endosphere	Endogonomycetes_fam_Incertae_sedis	0.00150116
RST-04-106	Endosphere	Entolomataceae	0.0520284
RST-04-106	Endosphere	Entylomataceae	0.00149611
RST-04-106	Endosphere	Erythrobasidiaceae	0.00227514
RST-04-106	Endosphere	Erythrobasidiales_fam_Incertae_sedis	0
RST-04-106	Endosphere	Eurotiomycetes_unclassified	0.00603228
RST-04-106	Endosphere	Exobasidiaceae	0.00151676
RST-04-106	Endosphere	Filobasidiaceae	0.284496
RST-04-106	Endosphere	Fomitopsidaceae	0
RST-04-106	Endosphere	Fungi_unclassified	1.31972
RST-04-106	Endosphere	Ganodermataceae	0.0263079
RST-04-106	Endosphere	Geastraceae	0
RST-04-106	Endosphere	Glomeraceae	2.24234
RST-04-106	Endosphere	Glomerellaceae	0.00903586
RST-04-106	Endosphere	Glomerellales_unclassified	2.21374
RST-04-106	Endosphere	Glomeromycota_fam_Incertae_sedis	0.000750075
RST-04-106	Endosphere	Glomeromycota_unclassified	0.0037836
RST-04-106	Endosphere	Golubeviaceae	0.00303352
RST-04-106	Endosphere	Graphiolaceae	0.00227514
RST-04-106	Endosphere	GS05_fam_Incertae_sedis	0
RST-04-106	Endosphere	GS08_fam_Incertae_sedis	0.00603387
RST-04-106	Endosphere	GS11_fam_Incertae_sedis	0.0264327
RST-04-106	Endosphere	GS16_fam_Incertae_sedis	0.0316853
RST-04-106	Endosphere	Gymnoascaceae	0.044419
RST-04-106	Endosphere	Halosphaeriaceae	1.32949
RST-04-106	Endosphere	Helotiaceae	0.0188082
RST-04-106	Endosphere	Helotiales_fam_Incertae_sedis	0
RST-04-106	Endosphere	Herpotrichiellaceae	0.237356
RST-04-106	Endosphere	Hyaloraphidiales_fam_Incertae_sedis	0
RST-04-106	Endosphere	Hydnaceae	0.000752219
RST-04-106	Endosphere	Hymenochaetaceae	0
RST-04-106	Endosphere	Hymenogastraceae	0
RST-04-106	Endosphere	Hyphodermataceae	0
RST-04-106	Endosphere	Hypocreaceae	0.0732523
RST-04-106	Endosphere	Hypocreales_fam_Incertae_sedis	0.670595
RST-04-106	Endosphere	Hypocreales_unclassified	0
RST-04-106	Endosphere	Hypoxylaceae	0
RST-04-106	Endosphere	Inocybaceae	0
RST-04-106	Endosphere	Irpicaceae	0
RST-04-106	Endosphere	Kickxellaceae	0.0060006
RST-04-106	Endosphere	Kickxellomycota_fam_Incertae_sedis	0
RST-04-106	Endosphere	Laboulbeniomycetes_fam_Incertae_sedis	0
RST-04-106	Endosphere	Lasiosphaeriaceae	0.000754034
RST-04-106	Endosphere	Lentitheciaceae	0.0203437
RST-04-106	Endosphere	Leptosphaeriaceae	0
RST-04-106	Endosphere	Leucosporidiales_fam_Incertae_sedis	0.0196049
RST-04-106	Endosphere	Lipomycetaceae	0.00606452
RST-04-106	Endosphere	Lobulomycetales_fam_Incertae_sedis	0.00449035
RST-04-106	Endosphere	Lophiotremataceae	0
RST-04-106	Endosphere	Lycoperdaceae	0.0294167
RST-04-106	Endosphere	Malasseziaceae	0.712129
RST-04-106	Endosphere	Marasmiaceae	0.00604022
RST-04-106	Endosphere	Melampsoraceae	0
RST-04-106	Endosphere	Meripilaceae	3.7864
RST-04-106	Endosphere	Meruliaceae	0
RST-04-106	Endosphere	Microascaceae	0.0150184
RST-04-106	Endosphere	Microascales_fam_Incertae_sedis	0.0211682
RST-04-106	Endosphere	Microbotryomycetes_fam_Incertae_sedis	0
RST-04-106	Endosphere	Microdochiaceae	0.00529906
RST-04-106	Endosphere	Monoblepharidales_fam_Incertae_sedis	0
RST-04-106	Endosphere	Monoblepharomycota_fam_Incertae_sedis	0
RST-04-106	Endosphere	Mortierellaceae	8.36267
RST-04-106	Endosphere	Mortierellales_fam_Incertae_sedis	0.000751089
RST-04-106	Endosphere	Mortierellomycota_fam_Incertae_sedis	1.43685
RST-04-106	Endosphere	Mortierellomycota_unclassified	0.0255699
RST-04-106	Endosphere	Mrakiaceae	0.0430113
RST-04-106	Endosphere	Mycenaceae	0
RST-04-106	Endosphere	Mycosphaerellaceae	0.00150761
RST-04-106	Endosphere	Nectriaceae	3.0982
RST-04-106	Endosphere	Neopyrenochaetaceae	0
RST-04-106	Endosphere	Nidulariaceae	0.574978
RST-04-106	Endosphere	Olpidiaceae	6.122
RST-04-106	Endosphere	Omphalotaceae	0
RST-04-106	Endosphere	Onygenaceae	0.000755629
RST-04-106	Endosphere	Orbiliaceae	0.272234
RST-04-106	Endosphere	Orbiliales_fam_Incertae_sedis	0
RST-04-106	Endosphere	Orbiliomycetes_fam_Incertae_sedis	0
RST-04-106	Endosphere	Paraglomeraceae	0.000752332
RST-04-106	Endosphere	Peniophoraceae	0
RST-04-106	Endosphere	Periconiaceae	0.0165052
RST-04-106	Endosphere	Pervetustaceae	0.000752332
RST-04-106	Endosphere	Pestalotiopsidaceae	0
RST-04-106	Endosphere	Pezizaceae	0.116537
RST-04-106	Endosphere	Pezizales_fam_Incertae_sedis	0.0037919
RST-04-106	Endosphere	Pezizales_unclassified	0
RST-04-106	Endosphere	Pezizomycotina_fam_Incertae_sedis	0.0166307
RST-04-106	Endosphere	Phaeosphaeriaceae	0.608088
RST-04-106	Endosphere	Phaffomycetaceae	0
RST-04-106	Endosphere	Phallaceae	0.0591052
RST-04-106	Endosphere	Phanerochaetaceae	0
RST-04-106	Endosphere	Physodermataceae	0
RST-04-106	Endosphere	Piptocephalidaceae	0.00151126
RST-04-106	Endosphere	Piskurozymaceae	0.112969
RST-04-106	Endosphere	Pisorisporiales_fam_Incertae_sedis	0
RST-04-106	Endosphere	Plectosphaerellaceae	0.357114
RST-04-106	Endosphere	Pleosporaceae	2.85309
RST-04-106	Endosphere	Pleosporales_fam_Incertae_sedis	0.37734
RST-04-106	Endosphere	Pleosporales_unclassified	0.0226072
RST-04-106	Endosphere	Pluteaceae	0.0128494
RST-04-106	Endosphere	Podosporaceae	1.41335
RST-04-106	Endosphere	Polyporaceae	0.0151676
RST-04-106	Endosphere	Polyporales_unclassified	0.0506272
RST-04-106	Endosphere	Powellomycetaceae	0.00075358
RST-04-106	Endosphere	Psathyrellaceae	0.319016
RST-04-106	Endosphere	Pseudeurotiaceae	0.0573139
RST-04-106	Endosphere	Pygmaeomycetaceae	0
RST-04-106	Endosphere	Pyronemataceae	35.7889
RST-04-106	Endosphere	Pyxidiophoraceae	0.000755858
RST-04-106	Endosphere	Pyxidiophorales_fam_Incertae_sedis	0
RST-04-106	Endosphere	Ramicandelaberaceae	0.281627
RST-04-106	Endosphere	Rhizophlyctidaceae	0.0720812
RST-04-106	Endosphere	Rhynchogastremataceae	0.0391912
RST-04-106	Endosphere	Rickenellaceae	0
RST-04-106	Endosphere	Roussoellaceae	0.0014997
RST-04-106	Endosphere	Rozellomycota_fam_Incertae_sedis	0.000748391
RST-04-106	Endosphere	Russulales_fam_Incertae_sedis	0.0159179
RST-04-106	Endosphere	Saccharomycetaceae	0.00150716
RST-04-106	Endosphere	Saccharomycetales_fam_Incertae_sedis	0.309158
RST-04-106	Endosphere	Saccharomycetales_unclassified	0
RST-04-106	Endosphere	Saccotheciaceae	0
RST-04-106	Endosphere	Sakaguchiaceae	0.00452105
RST-04-106	Endosphere	Sarcoscyphaceae	0
RST-04-106	Endosphere	Sarcosomataceae	0
RST-04-106	Endosphere	Schizophyllaceae	0
RST-04-106	Endosphere	Schizoporaceae	0.0518641
RST-04-106	Endosphere	Sebacinales_fam_Incertae_sedis	0.976987
RST-04-106	Endosphere	Sebacinales_unclassified	0.794403
RST-04-106	Endosphere	Serendipitaceae	0.292641
RST-04-106	Endosphere	Sordariales_unclassified	0.00150444
RST-04-106	Endosphere	Sordariomycetes_unclassified	0.0286572
RST-04-106	Endosphere	Spiromastigoidaceae	0
RST-04-106	Endosphere	Spizellomycetaceae	0.0165535
RST-04-106	Endosphere	Spizellomycetales_fam_Incertae_sedis	0.00451854
RST-04-106	Endosphere	Spizellomycetales_unclassified	0
RST-04-106	Endosphere	Sporidiobolaceae	0.0503863
RST-04-106	Endosphere	Sporidiobolales_fam_Incertae_sedis	0.0181707
RST-04-106	Endosphere	Sporormiaceae	0.0572448
RST-04-106	Endosphere	Stachybotryaceae	0.0570644
RST-04-106	Endosphere	Stephanosporaceae	0.0656039
RST-04-106	Endosphere	Stictidaceae	0.0340033
RST-04-106	Endosphere	Strophariaceae	0
RST-04-106	Endosphere	Symmetrosporaceae	0.00299222
RST-04-106	Endosphere	Sympoventuriaceae	0
RST-04-106	Endosphere	Talbotiomycetaceae	0
RST-04-106	Endosphere	Taphrinaceae	0
RST-04-106	Endosphere	Tarzettaceae	0.84185
RST-04-106	Endosphere	Thelebolaceae	0
RST-04-106	Endosphere	Thelephoraceae	0.0158704
RST-04-106	Endosphere	Torulaceae	0.000754034
RST-04-106	Endosphere	Tremellales_unclassified	0
RST-04-106	Endosphere	Tremellodendropsidales_fam_Incertae_sedis	0.0090429
RST-04-106	Endosphere	Tremellomycetes_fam_Incertae_sedis	0
RST-04-106	Endosphere	Trichocomaceae	0
RST-04-106	Endosphere	Tricholomataceae	0.00603227
RST-04-106	Endosphere	Trichomeriaceae	0.0135338
RST-04-106	Endosphere	Trichomonascaceae	0.015926
RST-04-106	Endosphere	Trichosphaeriaceae	0.00075358
RST-04-106	Endosphere	Trichosporonaceae	0.0112833
RST-04-106	Endosphere	Trimorphomycetaceae	0.00681582
RST-04-106	Endosphere	Tritirachiaceae	0
RST-04-106	Endosphere	Tubeufiaceae	0.00602918
RST-04-106	Endosphere	Tulasnellaceae	0.00075358
RST-04-106	Endosphere	Umbelopsidaceae	0.006054
RST-04-106	Endosphere	Umbelopsidomycetes_unclassified	0.000752332
RST-04-106	Endosphere	Ustilaginaceae	0.377786
RST-04-106	Endosphere	Wallemiaceae	0.665894
RST-04-106	Endosphere	Xylariaceae	0
RST-04-106	Endosphere	Xylariales_fam_Incertae_sedis	0
RST-04-106	Endosphere	Xylariales_unclassified	0.00151676
RST-04-106	Endosphere	Zalariaceae	0
RST-04-106	Endosphere	Zygophlyctidaceae	0
RST-04-106	Rhizosphere	Acrocalymmaceae	0.00378818
RST-04-106	Rhizosphere	Agaricaceae	0.0362308
RST-04-106	Rhizosphere	Agaricomycetes_fam_Incertae_sedis	0
RST-04-106	Rhizosphere	Agaricomycetes_unclassified	0.0694066
RST-04-106	Rhizosphere	Agaricomycotina_fam_Incertae_sedis	0.0242965
RST-04-106	Rhizosphere	Agaricostilbaceae	0.0189824
RST-04-106	Rhizosphere	Agaricostilbales_unclassified	0.001523
RST-04-106	Rhizosphere	Alphamycetaceae	0
RST-04-106	Rhizosphere	Amphisphaeriaceae	0.0165475
RST-04-106	Rhizosphere	Ancylistaceae	0
RST-04-106	Rhizosphere	Aphelidiaceae	0.0914137
RST-04-106	Rhizosphere	Aphelidiomycetes_unclassified	0.00376053
RST-04-106	Rhizosphere	Arachnomycetaceae	0.000752445
RST-04-106	Rhizosphere	Ascobolaceae	0.344247
RST-04-106	Rhizosphere	Ascodesmidaceae	0.0105726
RST-04-106	Rhizosphere	Ascomycota_unclassified	0.245359
RST-04-106	Rhizosphere	Ascosphaeraceae	0
RST-04-106	Rhizosphere	Aspergillaceae	0.0743861
RST-04-106	Rhizosphere	Auriculariales_fam_Incertae_sedis	0.0061002
RST-04-106	Rhizosphere	Auriculariales_unclassified	0
RST-04-106	Rhizosphere	Basidiobolaceae	0.0539899
RST-04-106	Rhizosphere	Basidiobolales_fam_Incertae_sedis	0.00981577
RST-04-106	Rhizosphere	Basidiomycota_unclassified	0
RST-04-106	Rhizosphere	Bionectriaceae	0.159612
RST-04-106	Rhizosphere	Bolbitiaceae	0.0333615
RST-04-106	Rhizosphere	Boletales_fam_Incertae_sedis	0.0273493
RST-04-106	Rhizosphere	Boletales_unclassified	0
RST-04-106	Rhizosphere	Botryosphaeriaceae	0.00225734
RST-04-106	Rhizosphere	Brachybasidiaceae	0.00991912
RST-04-106	Rhizosphere	Branch02_fam_Incertae_sedis	0.0485027
RST-04-106	Rhizosphere	Branch06_fam_Incertae_sedis	0.145822
RST-04-106	Rhizosphere	Bulleraceae	0.0838353
RST-04-106	Rhizosphere	Bulleribasidiaceae	0.00603115
RST-04-106	Rhizosphere	Cephalothecaceae	0
RST-04-106	Rhizosphere	Ceratobasidiaceae	1.71118
RST-04-106	Rhizosphere	Chaetomiaceae	0.0287155
RST-04-106	Rhizosphere	Chaetothyriales_fam_Incertae_sedis	0.00913689
RST-04-106	Rhizosphere	Chionosphaeraceae	0.00074985
RST-04-106	Rhizosphere	Chrysozymaceae	0.0371376
RST-04-106	Rhizosphere	Chytridiaceae	0.00763009
RST-04-106	Rhizosphere	Chytridiales_fam_Incertae_sedis	0
RST-04-106	Rhizosphere	Chytridiomycota_fam_Incertae_sedis	0.0400094
RST-04-106	Rhizosphere	Chytridiomycota_unclassified	0.345962
RST-04-106	Rhizosphere	Cladosporiaceae	0.491771
RST-04-106	Rhizosphere	Classiculales_fam_Incertae_sedis	0.0205428
RST-04-106	Rhizosphere	Clathraceae	0.715963
RST-04-106	Rhizosphere	Clavicipitaceae	0.19226
RST-04-106	Rhizosphere	Coniocessiaceae	0
RST-04-106	Rhizosphere	Coniochaetaceae	0
RST-04-106	Rhizosphere	Conlariaceae	0.00831005
RST-04-106	Rhizosphere	Cordycipitaceae	3.37079
RST-04-106	Rhizosphere	Corticiaceae	0.00150648
RST-04-106	Rhizosphere	Cryptococcaceae	0.0166108
RST-04-106	Rhizosphere	Cucurbitariaceae	0.0334988
RST-04-106	Rhizosphere	Cuniculitremaceae	0.0226074
RST-04-106	Rhizosphere	Cyphellaceae	0
RST-04-106	Rhizosphere	Cyphellophoraceae	0
RST-04-106	Rhizosphere	Cystobasidiaceae	0.647717
RST-04-106	Rhizosphere	Cystobasidiales_unclassified	0.0361718
RST-04-106	Rhizosphere	Cystobasidiomycetes_unclassified	0.0718151
RST-04-106	Rhizosphere	Cystofilobasidiaceae	0.0294942
RST-04-106	Rhizosphere	Debaryomycetaceae	0.633856
RST-04-106	Rhizosphere	Diatrypaceae	0.199428
RST-04-106	Rhizosphere	Dictyosporiaceae	0.00839369
RST-04-106	Rhizosphere	Didymellaceae	5.00542
RST-04-106	Rhizosphere	Didymosphaeriaceae	0.0326263
RST-04-106	Rhizosphere	Dipodascaceae	0.431333
RST-04-106	Rhizosphere	Dothioraceae	0.000754262
RST-04-106	Rhizosphere	Endogonomycetes_fam_Incertae_sedis	0.00455463
RST-04-106	Rhizosphere	Entolomataceae	0.0992146
RST-04-106	Rhizosphere	Entylomataceae	0.00830279
RST-04-106	Rhizosphere	Erythrobasidiaceae	0.00903539
RST-04-106	Rhizosphere	Erythrobasidiales_fam_Incertae_sedis	0
RST-04-106	Rhizosphere	Eurotiomycetes_unclassified	0.264922
RST-04-106	Rhizosphere	Exobasidiaceae	0.0271474
RST-04-106	Rhizosphere	Filobasidiaceae	4.66691
RST-04-106	Rhizosphere	Fomitopsidaceae	0.0225734
RST-04-106	Rhizosphere	Fungi_unclassified	1.54924
RST-04-106	Rhizosphere	Ganodermataceae	0.034195
RST-04-106	Rhizosphere	Geastraceae	0.0151012
RST-04-106	Rhizosphere	Glomeraceae	1.12595
RST-04-106	Rhizosphere	Glomerellaceae	0.00683247
RST-04-106	Rhizosphere	Glomerellales_unclassified	2.07413
RST-04-106	Rhizosphere	Glomeromycota_fam_Incertae_sedis	0
RST-04-106	Rhizosphere	Glomeromycota_unclassified	0.00226449
RST-04-106	Rhizosphere	Golubeviaceae	0.0264572
RST-04-106	Rhizosphere	Graphiolaceae	0.00455669
RST-04-106	Rhizosphere	GS05_fam_Incertae_sedis	0
RST-04-106	Rhizosphere	GS08_fam_Incertae_sedis	0
RST-04-106	Rhizosphere	GS11_fam_Incertae_sedis	0.163581
RST-04-106	Rhizosphere	GS16_fam_Incertae_sedis	0.380906
RST-04-106	Rhizosphere	Gymnoascaceae	0.172741
RST-04-106	Rhizosphere	Halosphaeriaceae	0.00381679
RST-04-106	Rhizosphere	Helotiaceae	0.0537301
RST-04-106	Rhizosphere	Helotiales_fam_Incertae_sedis	0
RST-04-106	Rhizosphere	Herpotrichiellaceae	0.186006
RST-04-106	Rhizosphere	Hyaloraphidiales_fam_Incertae_sedis	0
RST-04-106	Rhizosphere	Hydnaceae	0.0053117
RST-04-106	Rhizosphere	Hymenochaetaceae	0
RST-04-106	Rhizosphere	Hymenogastraceae	0
RST-04-106	Rhizosphere	Hyphodermataceae	0.00915669
RST-04-106	Rhizosphere	Hypocreaceae	0.271822
RST-04-106	Rhizosphere	Hypocreales_fam_Incertae_sedis	0.937681
RST-04-106	Rhizosphere	Hypocreales_unclassified	0.0500896
RST-04-106	Rhizosphere	Hypoxylaceae	0.036215
RST-04-106	Rhizosphere	Inocybaceae	0.0181242
RST-04-106	Rhizosphere	Irpicaceae	0.00226461
RST-04-106	Rhizosphere	Kickxellaceae	0
RST-04-106	Rhizosphere	Kickxellomycota_fam_Incertae_sedis	0.0022747
RST-04-106	Rhizosphere	Laboulbeniomycetes_fam_Incertae_sedis	0.00763242
RST-04-106	Rhizosphere	Lasiosphaeriaceae	0.00529777
RST-04-106	Rhizosphere	Lentitheciaceae	0.00452802
RST-04-106	Rhizosphere	Leptosphaeriaceae	0
RST-04-106	Rhizosphere	Leucosporidiales_fam_Incertae_sedis	0.0611332
RST-04-106	Rhizosphere	Lipomycetaceae	0.00908624
RST-04-106	Rhizosphere	Lobulomycetales_fam_Incertae_sedis	0.0303722
RST-04-106	Rhizosphere	Lophiotremataceae	0
RST-04-106	Rhizosphere	Lycoperdaceae	0.413505
RST-04-106	Rhizosphere	Malasseziaceae	0.270071
RST-04-106	Rhizosphere	Marasmiaceae	0.000754262
RST-04-106	Rhizosphere	Melampsoraceae	0.203685
RST-04-106	Rhizosphere	Meripilaceae	0.796649
RST-04-106	Rhizosphere	Meruliaceae	0
RST-04-106	Rhizosphere	Microascaceae	0.298101
RST-04-106	Rhizosphere	Microascales_fam_Incertae_sedis	0.112018
RST-04-106	Rhizosphere	Microbotryomycetes_fam_Incertae_sedis	0.0113085
RST-04-106	Rhizosphere	Microdochiaceae	0.0240958
RST-04-106	Rhizosphere	Monoblepharidales_fam_Incertae_sedis	0
RST-04-106	Rhizosphere	Monoblepharomycota_fam_Incertae_sedis	0
RST-04-106	Rhizosphere	Mortierellaceae	12.4656
RST-04-106	Rhizosphere	Mortierellales_fam_Incertae_sedis	0.00225734
RST-04-106	Rhizosphere	Mortierellomycota_fam_Incertae_sedis	0.0159661
RST-04-106	Rhizosphere	Mortierellomycota_unclassified	0.0603856
RST-04-106	Rhizosphere	Mrakiaceae	0.471124
RST-04-106	Rhizosphere	Mycenaceae	0
RST-04-106	Rhizosphere	Mycosphaerellaceae	0.0159054
RST-04-106	Rhizosphere	Nectriaceae	1.15131
RST-04-106	Rhizosphere	Neopyrenochaetaceae	0.0037816
RST-04-106	Rhizosphere	Nidulariaceae	0.00609199
RST-04-106	Rhizosphere	Olpidiaceae	3.9755
RST-04-106	Rhizosphere	Omphalotaceae	0.00455858
RST-04-106	Rhizosphere	Onygenaceae	0.00829033
RST-04-106	Rhizosphere	Orbiliaceae	0.0414789
RST-04-106	Rhizosphere	Orbiliales_fam_Incertae_sedis	0.00681929
RST-04-106	Rhizosphere	Orbiliomycetes_fam_Incertae_sedis	0.000763592
RST-04-106	Rhizosphere	Paraglomeraceae	0
RST-04-106	Rhizosphere	Peniophoraceae	0.0233587
RST-04-106	Rhizosphere	Periconiaceae	0.0143797
RST-04-106	Rhizosphere	Pervetustaceae	0.000755401
RST-04-106	Rhizosphere	Pestalotiopsidaceae	0.0233381
RST-04-106	Rhizosphere	Pezizaceae	0.0613343
RST-04-106	Rhizosphere	Pezizales_fam_Incertae_sedis	0
RST-04-106	Rhizosphere	Pezizales_unclassified	0
RST-04-106	Rhizosphere	Pezizomycotina_fam_Incertae_sedis	0.188022
RST-04-106	Rhizosphere	Phaeosphaeriaceae	0.72865
RST-04-106	Rhizosphere	Phaffomycetaceae	0.00755835
RST-04-106	Rhizosphere	Phallaceae	0.945551
RST-04-106	Rhizosphere	Phanerochaetaceae	0.00609705
RST-04-106	Rhizosphere	Physodermataceae	0.0090549
RST-04-106	Rhizosphere	Piptocephalidaceae	0.0242658
RST-04-106	Rhizosphere	Piskurozymaceae	0.487967
RST-04-106	Rhizosphere	Pisorisporiales_fam_Incertae_sedis	0.0106358
RST-04-106	Rhizosphere	Plectosphaerellaceae	2.37764
RST-04-106	Rhizosphere	Pleosporaceae	7.32946
RST-04-106	Rhizosphere	Pleosporales_fam_Incertae_sedis	0.0991159
RST-04-106	Rhizosphere	Pleosporales_unclassified	0.059424
RST-04-106	Rhizosphere	Pluteaceae	0.00531788
RST-04-106	Rhizosphere	Podosporaceae	0.00227051
RST-04-106	Rhizosphere	Polyporaceae	0.0575844
RST-04-106	Rhizosphere	Polyporales_unclassified	0.0159614
RST-04-106	Rhizosphere	Powellomycetaceae	0.0386958
RST-04-106	Rhizosphere	Psathyrellaceae	0.217343
RST-04-106	Rhizosphere	Pseudeurotiaceae	0.06141
RST-04-106	Rhizosphere	Pygmaeomycetaceae	0.0487519
RST-04-106	Rhizosphere	Pyronemataceae	18.9162
RST-04-106	Rhizosphere	Pyxidiophoraceae	0.0631512
RST-04-106	Rhizosphere	Pyxidiophorales_fam_Incertae_sedis	0.00982346
RST-04-106	Rhizosphere	Ramicandelaberaceae	0.994462
RST-04-106	Rhizosphere	Rhizophlyctidaceae	0.18128
RST-04-106	Rhizosphere	Rhynchogastremataceae	0.126864
RST-04-106	Rhizosphere	Rickenellaceae	0
RST-04-106	Rhizosphere	Roussoellaceae	0.00452148
RST-04-106	Rhizosphere	Rozellomycota_fam_Incertae_sedis	0.013651
RST-04-106	Rhizosphere	Russulales_fam_Incertae_sedis	0.0786331
RST-04-106	Rhizosphere	Saccharomycetaceae	0.107998
RST-04-106	Rhizosphere	Saccharomycetales_fam_Incertae_sedis	2.22694
RST-04-106	Rhizosphere	Saccharomycetales_unclassified	0.0128727
RST-04-106	Rhizosphere	Saccotheciaceae	0.0120483
RST-04-106	Rhizosphere	Sakaguchiaceae	0.049813
RST-04-106	Rhizosphere	Sarcoscyphaceae	0.000755401
RST-04-106	Rhizosphere	Sarcosomataceae	0.00452899
RST-04-106	Rhizosphere	Schizophyllaceae	0
RST-04-106	Rhizosphere	Schizoporaceae	0.00151976
RST-04-106	Rhizosphere	Sebacinales_fam_Incertae_sedis	0.0771158
RST-04-106	Rhizosphere	Sebacinales_unclassified	0.047232
RST-04-106	Rhizosphere	Serendipitaceae	0.0099267
RST-04-106	Rhizosphere	Sordariales_unclassified	0.00226852
RST-04-106	Rhizosphere	Sordariomycetes_unclassified	0.0532073
RST-04-106	Rhizosphere	Spiromastigoidaceae	0
RST-04-106	Rhizosphere	Spizellomycetaceae	0.393562
RST-04-106	Rhizosphere	Spizellomycetales_fam_Incertae_sedis	0.134351
RST-04-106	Rhizosphere	Spizellomycetales_unclassified	0.208384
RST-04-106	Rhizosphere	Sporidiobolaceae	0.554446
RST-04-106	Rhizosphere	Sporidiobolales_fam_Incertae_sedis	0.0338551
RST-04-106	Rhizosphere	Sporormiaceae	0.159301
RST-04-106	Rhizosphere	Stachybotryaceae	0.596938
RST-04-106	Rhizosphere	Stephanosporaceae	0.470672
RST-04-106	Rhizosphere	Stictidaceae	0.0793576
RST-04-106	Rhizosphere	Strophariaceae	0.0424771
RST-04-106	Rhizosphere	Symmetrosporaceae	0.392981
RST-04-106	Rhizosphere	Sympoventuriaceae	0.013647
RST-04-106	Rhizosphere	Talbotiomycetaceae	0.0264782
RST-04-106	Rhizosphere	Taphrinaceae	0.0106616
RST-04-106	Rhizosphere	Tarzettaceae	0.0323842
RST-04-106	Rhizosphere	Thelebolaceae	0.000761499
RST-04-106	Rhizosphere	Thelephoraceae	0.0250701
RST-04-106	Rhizosphere	Torulaceae	0.0022845
RST-04-106	Rhizosphere	Tremellales_unclassified	0
RST-04-106	Rhizosphere	Tremellodendropsidales_fam_Incertae_sedis	0.000763009
RST-04-106	Rhizosphere	Tremellomycetes_fam_Incertae_sedis	0.0248681
RST-04-106	Rhizosphere	Trichocomaceae	0.00302574
RST-04-106	Rhizosphere	Tricholomataceae	0.0294196
RST-04-106	Rhizosphere	Trichomeriaceae	0.0106009
RST-04-106	Rhizosphere	Trichomonascaceae	0.256671
RST-04-106	Rhizosphere	Trichosphaeriaceae	0.033971
RST-04-106	Rhizosphere	Trichosporonaceae	0.350374
RST-04-106	Rhizosphere	Trimorphomycetaceae	0.0839832
RST-04-106	Rhizosphere	Tritirachiaceae	0.00455858
RST-04-106	Rhizosphere	Tubeufiaceae	0.0166732
RST-04-106	Rhizosphere	Tulasnellaceae	0
RST-04-106	Rhizosphere	Umbelopsidaceae	0.100481
RST-04-106	Rhizosphere	Umbelopsidomycetes_unclassified	0.0729248
RST-04-106	Rhizosphere	Ustilaginaceae	1.09871
RST-04-106	Rhizosphere	Wallemiaceae	10.4225
RST-04-106	Rhizosphere	Xylariaceae	0.0240783
RST-04-106	Rhizosphere	Xylariales_fam_Incertae_sedis	0.000761499
RST-04-106	Rhizosphere	Xylariales_unclassified	0.0334476
RST-04-106	Rhizosphere	Zalariaceae	0.0203038
RST-04-106	Rhizosphere	Zygophlyctidaceae	0.00303114
Selfgraft	Endosphere	Acrocalymmaceae	0.111416
Selfgraft	Endosphere	Agaricaceae	0.0150469
Selfgraft	Endosphere	Agaricomycetes_fam_Incertae_sedis	0
Selfgraft	Endosphere	Agaricomycetes_unclassified	0.0742698
Selfgraft	Endosphere	Agaricomycotina_fam_Incertae_sedis	0
Selfgraft	Endosphere	Agaricostilbaceae	0.0546977
Selfgraft	Endosphere	Agaricostilbales_unclassified	0
Selfgraft	Endosphere	Alphamycetaceae	0
Selfgraft	Endosphere	Amphisphaeriaceae	0.00374813
Selfgraft	Endosphere	Ancylistaceae	0.0907309
Selfgraft	Endosphere	Aphelidiaceae	0.0248779
Selfgraft	Endosphere	Aphelidiomycetes_unclassified	0.00674764
Selfgraft	Endosphere	Arachnomycetaceae	0
Selfgraft	Endosphere	Ascobolaceae	0.0135047
Selfgraft	Endosphere	Ascodesmidaceae	0
Selfgraft	Endosphere	Ascomycota_unclassified	0.00300708
Selfgraft	Endosphere	Ascosphaeraceae	0
Selfgraft	Endosphere	Aspergillaceae	0.00450816
Selfgraft	Endosphere	Auriculariales_fam_Incertae_sedis	0.00601914
Selfgraft	Endosphere	Auriculariales_unclassified	0.0165588
Selfgraft	Endosphere	Basidiobolaceae	0.015108
Selfgraft	Endosphere	Basidiobolales_fam_Incertae_sedis	0.0007503
Selfgraft	Endosphere	Basidiomycota_unclassified	0.0120627
Selfgraft	Endosphere	Bionectriaceae	0.117576
Selfgraft	Endosphere	Bolbitiaceae	0.00977614
Selfgraft	Endosphere	Boletales_fam_Incertae_sedis	0
Selfgraft	Endosphere	Boletales_unclassified	0.00301568
Selfgraft	Endosphere	Botryosphaeriaceae	0
Selfgraft	Endosphere	Brachybasidiaceae	0.000749513
Selfgraft	Endosphere	Branch02_fam_Incertae_sedis	0.0475544
Selfgraft	Endosphere	Branch06_fam_Incertae_sedis	1.46888
Selfgraft	Endosphere	Bulleraceae	0
Selfgraft	Endosphere	Bulleribasidiaceae	0.0142974
Selfgraft	Endosphere	Cephalothecaceae	0
Selfgraft	Endosphere	Ceratobasidiaceae	21.0939
Selfgraft	Endosphere	Chaetomiaceae	0.13346
Selfgraft	Endosphere	Chaetothyriales_fam_Incertae_sedis	0.000755401
Selfgraft	Endosphere	Chionosphaeraceae	0
Selfgraft	Endosphere	Chrysozymaceae	0.0195668
Selfgraft	Endosphere	Chytridiaceae	0
Selfgraft	Endosphere	Chytridiales_fam_Incertae_sedis	0
Selfgraft	Endosphere	Chytridiomycota_fam_Incertae_sedis	0
Selfgraft	Endosphere	Chytridiomycota_unclassified	0.105261
Selfgraft	Endosphere	Cladosporiaceae	0.102329
Selfgraft	Endosphere	Classiculales_fam_Incertae_sedis	0
Selfgraft	Endosphere	Clathraceae	0.0414611
Selfgraft	Endosphere	Clavicipitaceae	0.0436403
Selfgraft	Endosphere	Coniocessiaceae	0
Selfgraft	Endosphere	Coniochaetaceae	0.00451906
Selfgraft	Endosphere	Conlariaceae	0
Selfgraft	Endosphere	Cordycipitaceae	0
Selfgraft	Endosphere	Corticiaceae	0
Selfgraft	Endosphere	Cryptococcaceae	0.00978474
Selfgraft	Endosphere	Cucurbitariaceae	0
Selfgraft	Endosphere	Cuniculitremaceae	0
Selfgraft	Endosphere	Cyphellaceae	0
Selfgraft	Endosphere	Cyphellophoraceae	0.0572117
Selfgraft	Endosphere	Cystobasidiaceae	0.0474326
Selfgraft	Endosphere	Cystobasidiales_unclassified	0
Selfgraft	Endosphere	Cystobasidiomycetes_unclassified	0.00301568
Selfgraft	Endosphere	Cystofilobasidiaceae	0.0301111
Selfgraft	Endosphere	Debaryomycetaceae	0.0637268
Selfgraft	Endosphere	Diatrypaceae	2.53264
Selfgraft	Endosphere	Dictyosporiaceae	0.000752672
Selfgraft	Endosphere	Didymellaceae	2.19276
Selfgraft	Endosphere	Didymosphaeriaceae	0.0248267
Selfgraft	Endosphere	Dipodascaceae	0.00452103
Selfgraft	Endosphere	Dothioraceae	0
Selfgraft	Endosphere	Endogonomycetes_fam_Incertae_sedis	0.00225498
Selfgraft	Endosphere	Entolomataceae	0.0007503
Selfgraft	Endosphere	Entylomataceae	0.00150784
Selfgraft	Endosphere	Erythrobasidiaceae	0
Selfgraft	Endosphere	Erythrobasidiales_fam_Incertae_sedis	0
Selfgraft	Endosphere	Eurotiomycetes_unclassified	0.0225877
Selfgraft	Endosphere	Exobasidiaceae	0.00150852
Selfgraft	Endosphere	Filobasidiaceae	0.387219
Selfgraft	Endosphere	Fomitopsidaceae	0
Selfgraft	Endosphere	Fungi_unclassified	1.44914
Selfgraft	Endosphere	Ganodermataceae	0
Selfgraft	Endosphere	Geastraceae	0
Selfgraft	Endosphere	Glomeraceae	1.63781
Selfgraft	Endosphere	Glomerellaceae	0.0157537
Selfgraft	Endosphere	Glomerellales_unclassified	0.718243
Selfgraft	Endosphere	Glomeromycota_fam_Incertae_sedis	0.02712
Selfgraft	Endosphere	Glomeromycota_unclassified	0.0873039
Selfgraft	Endosphere	Golubeviaceae	0.000752785
Selfgraft	Endosphere	Graphiolaceae	0.00149903
Selfgraft	Endosphere	GS05_fam_Incertae_sedis	0.00375435
Selfgraft	Endosphere	GS08_fam_Incertae_sedis	0
Selfgraft	Endosphere	GS11_fam_Incertae_sedis	0
Selfgraft	Endosphere	GS16_fam_Incertae_sedis	0.0226098
Selfgraft	Endosphere	Gymnoascaceae	0.0344643
Selfgraft	Endosphere	Halosphaeriaceae	0.395407
Selfgraft	Endosphere	Helotiaceae	0.00676451
Selfgraft	Endosphere	Helotiales_fam_Incertae_sedis	0
Selfgraft	Endosphere	Herpotrichiellaceae	0.481905
Selfgraft	Endosphere	Hyaloraphidiales_fam_Incertae_sedis	0
Selfgraft	Endosphere	Hydnaceae	0
Selfgraft	Endosphere	Hymenochaetaceae	0
Selfgraft	Endosphere	Hymenogastraceae	0
Selfgraft	Endosphere	Hyphodermataceae	0
Selfgraft	Endosphere	Hypocreaceae	0.0240808
Selfgraft	Endosphere	Hypocreales_fam_Incertae_sedis	0.834053
Selfgraft	Endosphere	Hypocreales_unclassified	0.00377
Selfgraft	Endosphere	Hypoxylaceae	0
Selfgraft	Endosphere	Inocybaceae	0
Selfgraft	Endosphere	Irpicaceae	0
Selfgraft	Endosphere	Kickxellaceae	0
Selfgraft	Endosphere	Kickxellomycota_fam_Incertae_sedis	0
Selfgraft	Endosphere	Laboulbeniomycetes_fam_Incertae_sedis	0
Selfgraft	Endosphere	Lasiosphaeriaceae	0.0542148
Selfgraft	Endosphere	Lentitheciaceae	0.0926593
Selfgraft	Endosphere	Leptosphaeriaceae	0
Selfgraft	Endosphere	Leucosporidiales_fam_Incertae_sedis	0.0324142
Selfgraft	Endosphere	Lipomycetaceae	0
Selfgraft	Endosphere	Lobulomycetales_fam_Incertae_sedis	0
Selfgraft	Endosphere	Lophiotremataceae	0
Selfgraft	Endosphere	Lycoperdaceae	0.0926524
Selfgraft	Endosphere	Malasseziaceae	0.245893
Selfgraft	Endosphere	Marasmiaceae	0.00525148
Selfgraft	Endosphere	Melampsoraceae	0.0150532
Selfgraft	Endosphere	Meripilaceae	0.157988
Selfgraft	Endosphere	Meruliaceae	0
Selfgraft	Endosphere	Microascaceae	0.0375574
Selfgraft	Endosphere	Microascales_fam_Incertae_sedis	0.00149745
Selfgraft	Endosphere	Microbotryomycetes_fam_Incertae_sedis	0
Selfgraft	Endosphere	Microdochiaceae	0
Selfgraft	Endosphere	Monoblepharidales_fam_Incertae_sedis	0
Selfgraft	Endosphere	Monoblepharomycota_fam_Incertae_sedis	0
Selfgraft	Endosphere	Mortierellaceae	9.87076
Selfgraft	Endosphere	Mortierellales_fam_Incertae_sedis	0.01507
Selfgraft	Endosphere	Mortierellomycota_fam_Incertae_sedis	0.609998
Selfgraft	Endosphere	Mortierellomycota_unclassified	0.362665
Selfgraft	Endosphere	Mrakiaceae	0.11813
Selfgraft	Endosphere	Mycenaceae	0.00523874
Selfgraft	Endosphere	Mycosphaerellaceae	0.0007503
Selfgraft	Endosphere	Nectriaceae	4.29866
Selfgraft	Endosphere	Neopyrenochaetaceae	0
Selfgraft	Endosphere	Nidulariaceae	0
Selfgraft	Endosphere	Olpidiaceae	3.14422
Selfgraft	Endosphere	Omphalotaceae	0.0262622
Selfgraft	Endosphere	Onygenaceae	0.00226302
Selfgraft	Endosphere	Orbiliaceae	0.190131
Selfgraft	Endosphere	Orbiliales_fam_Incertae_sedis	0.00524895
Selfgraft	Endosphere	Orbiliomycetes_fam_Incertae_sedis	0
Selfgraft	Endosphere	Paraglomeraceae	0.0075358
Selfgraft	Endosphere	Peniophoraceae	0
Selfgraft	Endosphere	Periconiaceae	0.00375254
Selfgraft	Endosphere	Pervetustaceae	0
Selfgraft	Endosphere	Pestalotiopsidaceae	0
Selfgraft	Endosphere	Pezizaceae	0
Selfgraft	Endosphere	Pezizales_fam_Incertae_sedis	0.0173402
Selfgraft	Endosphere	Pezizales_unclassified	0.0112444
Selfgraft	Endosphere	Pezizomycotina_fam_Incertae_sedis	0.0127581
Selfgraft	Endosphere	Phaeosphaeriaceae	0.618769
Selfgraft	Endosphere	Phaffomycetaceae	0.00224888
Selfgraft	Endosphere	Phallaceae	0.00677231
Selfgraft	Endosphere	Phanerochaetaceae	0
Selfgraft	Endosphere	Physodermataceae	0.00980384
Selfgraft	Endosphere	Piptocephalidaceae	0.00451152
Selfgraft	Endosphere	Piskurozymaceae	0.0442815
Selfgraft	Endosphere	Pisorisporiales_fam_Incertae_sedis	0
Selfgraft	Endosphere	Plectosphaerellaceae	0.480985
Selfgraft	Endosphere	Pleosporaceae	5.25449
Selfgraft	Endosphere	Pleosporales_fam_Incertae_sedis	0.227704
Selfgraft	Endosphere	Pleosporales_unclassified	0.0097959
Selfgraft	Endosphere	Pluteaceae	0.0241255
Selfgraft	Endosphere	Podosporaceae	0.269045
Selfgraft	Endosphere	Polyporaceae	0.00903342
Selfgraft	Endosphere	Polyporales_unclassified	0
Selfgraft	Endosphere	Powellomycetaceae	0
Selfgraft	Endosphere	Psathyrellaceae	0.069808
Selfgraft	Endosphere	Pseudeurotiaceae	0.0173099
Selfgraft	Endosphere	Pygmaeomycetaceae	0.00748391
Selfgraft	Endosphere	Pyronemataceae	33.6607
Selfgraft	Endosphere	Pyxidiophoraceae	0.00603136
Selfgraft	Endosphere	Pyxidiophorales_fam_Incertae_sedis	0.000749513
Selfgraft	Endosphere	Ramicandelaberaceae	0.300365
Selfgraft	Endosphere	Rhizophlyctidaceae	0
Selfgraft	Endosphere	Rhynchogastremataceae	0.00828189
Selfgraft	Endosphere	Rickenellaceae	0
Selfgraft	Endosphere	Roussoellaceae	0
Selfgraft	Endosphere	Rozellomycota_fam_Incertae_sedis	0.0007503
Selfgraft	Endosphere	Russulales_fam_Incertae_sedis	0.0128166
Selfgraft	Endosphere	Saccharomycetaceae	0
Selfgraft	Endosphere	Saccharomycetales_fam_Incertae_sedis	0.0624906
Selfgraft	Endosphere	Saccharomycetales_unclassified	0.00603011
Selfgraft	Endosphere	Saccotheciaceae	0
Selfgraft	Endosphere	Sakaguchiaceae	0.0128418
Selfgraft	Endosphere	Sarcoscyphaceae	0
Selfgraft	Endosphere	Sarcosomataceae	0
Selfgraft	Endosphere	Schizophyllaceae	0
Selfgraft	Endosphere	Schizoporaceae	0.0150526
Selfgraft	Endosphere	Sebacinales_fam_Incertae_sedis	0.168937
Selfgraft	Endosphere	Sebacinales_unclassified	0.00374756
Selfgraft	Endosphere	Serendipitaceae	0.0404781
Selfgraft	Endosphere	Sordariales_unclassified	0.0007494
Selfgraft	Endosphere	Sordariomycetes_unclassified	0.155119
Selfgraft	Endosphere	Spiromastigoidaceae	0.00374039
Selfgraft	Endosphere	Spizellomycetaceae	1.50703
Selfgraft	Endosphere	Spizellomycetales_fam_Incertae_sedis	0.59765
Selfgraft	Endosphere	Spizellomycetales_unclassified	0
Selfgraft	Endosphere	Sporidiobolaceae	0.0322574
Selfgraft	Endosphere	Sporidiobolales_fam_Incertae_sedis	0
Selfgraft	Endosphere	Sporormiaceae	0.870073
Selfgraft	Endosphere	Stachybotryaceae	0.0707609
Selfgraft	Endosphere	Stephanosporaceae	0.104637
Selfgraft	Endosphere	Stictidaceae	0
Selfgraft	Endosphere	Strophariaceae	0
Selfgraft	Endosphere	Symmetrosporaceae	0.0263435
Selfgraft	Endosphere	Sympoventuriaceae	0.00452148
Selfgraft	Endosphere	Talbotiomycetaceae	0
Selfgraft	Endosphere	Taphrinaceae	0
Selfgraft	Endosphere	Tarzettaceae	0.170571
Selfgraft	Endosphere	Thelebolaceae	0.000752899
Selfgraft	Endosphere	Thelephoraceae	0
Selfgraft	Endosphere	Torulaceae	0
Selfgraft	Endosphere	Tremellales_unclassified	0
Selfgraft	Endosphere	Tremellodendropsidales_fam_Incertae_sedis	0.00375685
Selfgraft	Endosphere	Tremellomycetes_fam_Incertae_sedis	0
Selfgraft	Endosphere	Trichocomaceae	0
Selfgraft	Endosphere	Tricholomataceae	0.0592238
Selfgraft	Endosphere	Trichomeriaceae	0
Selfgraft	Endosphere	Trichomonascaceae	0.0677301
Selfgraft	Endosphere	Trichosphaeriaceae	0.00149948
Selfgraft	Endosphere	Trichosporonaceae	0.00752785
Selfgraft	Endosphere	Trimorphomycetaceae	0.00451165
Selfgraft	Endosphere	Tritirachiaceae	0
Selfgraft	Endosphere	Tubeufiaceae	0.0158147
Selfgraft	Endosphere	Tulasnellaceae	0
Selfgraft	Endosphere	Umbelopsidaceae	0.00226176
Selfgraft	Endosphere	Umbelopsidomycetes_unclassified	0.00301568
Selfgraft	Endosphere	Ustilaginaceae	0.310313
Selfgraft	Endosphere	Wallemiaceae	0.392363
Selfgraft	Endosphere	Xylariaceae	0
Selfgraft	Endosphere	Xylariales_fam_Incertae_sedis	0
Selfgraft	Endosphere	Xylariales_unclassified	0.00829688
Selfgraft	Endosphere	Zalariaceae	0
Selfgraft	Endosphere	Zygophlyctidaceae	0
Selfgraft	Rhizosphere	Acrocalymmaceae	0.00379479
Selfgraft	Rhizosphere	Agaricaceae	0.0762543
Selfgraft	Rhizosphere	Agaricomycetes_fam_Incertae_sedis	0
Selfgraft	Rhizosphere	Agaricomycetes_unclassified	0.0958554
Selfgraft	Rhizosphere	Agaricomycotina_fam_Incertae_sedis	0.0258163
Selfgraft	Rhizosphere	Agaricostilbaceae	0.123435
Selfgraft	Rhizosphere	Agaricostilbales_unclassified	0.00692841
Selfgraft	Rhizosphere	Alphamycetaceae	0
Selfgraft	Rhizosphere	Amphisphaeriaceae	0.0105988
Selfgraft	Rhizosphere	Ancylistaceae	0.00226792
Selfgraft	Rhizosphere	Aphelidiaceae	0.160802
Selfgraft	Rhizosphere	Aphelidiomycetes_unclassified	0
Selfgraft	Rhizosphere	Arachnomycetaceae	0
Selfgraft	Rhizosphere	Ascobolaceae	0.0113138
Selfgraft	Rhizosphere	Ascodesmidaceae	0
Selfgraft	Rhizosphere	Ascomycota_unclassified	2.46604
Selfgraft	Rhizosphere	Ascosphaeraceae	0
Selfgraft	Rhizosphere	Aspergillaceae	0.0494139
Selfgraft	Rhizosphere	Auriculariales_fam_Incertae_sedis	0.000757002
Selfgraft	Rhizosphere	Auriculariales_unclassified	0
Selfgraft	Rhizosphere	Basidiobolaceae	0.547427
Selfgraft	Rhizosphere	Basidiobolales_fam_Incertae_sedis	0
Selfgraft	Rhizosphere	Basidiomycota_unclassified	0.0792282
Selfgraft	Rhizosphere	Bionectriaceae	0.236579
Selfgraft	Rhizosphere	Bolbitiaceae	0.039408
Selfgraft	Rhizosphere	Boletales_fam_Incertae_sedis	0.000759994
Selfgraft	Rhizosphere	Boletales_unclassified	0.0196553
Selfgraft	Rhizosphere	Botryosphaeriaceae	0
Selfgraft	Rhizosphere	Brachybasidiaceae	0.0425041
Selfgraft	Rhizosphere	Branch02_fam_Incertae_sedis	0.129195
Selfgraft	Rhizosphere	Branch06_fam_Incertae_sedis	0.306748
Selfgraft	Rhizosphere	Bulleraceae	0.0750005
Selfgraft	Rhizosphere	Bulleribasidiaceae	0.0159089
Selfgraft	Rhizosphere	Cephalothecaceae	0
Selfgraft	Rhizosphere	Ceratobasidiaceae	3.02629
Selfgraft	Rhizosphere	Chaetomiaceae	0.0211999
Selfgraft	Rhizosphere	Chaetothyriales_fam_Incertae_sedis	0
Selfgraft	Rhizosphere	Chionosphaeraceae	0.001514
Selfgraft	Rhizosphere	Chrysozymaceae	0.0422641
Selfgraft	Rhizosphere	Chytridiaceae	0
Selfgraft	Rhizosphere	Chytridiales_fam_Incertae_sedis	0.000755972
Selfgraft	Rhizosphere	Chytridiomycota_fam_Incertae_sedis	0.00454339
Selfgraft	Rhizosphere	Chytridiomycota_unclassified	0.520828
Selfgraft	Rhizosphere	Cladosporiaceae	0.67305
Selfgraft	Rhizosphere	Classiculales_fam_Incertae_sedis	0
Selfgraft	Rhizosphere	Clathraceae	0.237245
Selfgraft	Rhizosphere	Clavicipitaceae	0.473245
Selfgraft	Rhizosphere	Coniocessiaceae	0
Selfgraft	Rhizosphere	Coniochaetaceae	0.0273484
Selfgraft	Rhizosphere	Conlariaceae	0.00530108
Selfgraft	Rhizosphere	Cordycipitaceae	0.00992934
Selfgraft	Rhizosphere	Corticiaceae	0.0287879
Selfgraft	Rhizosphere	Cryptococcaceae	0
Selfgraft	Rhizosphere	Cucurbitariaceae	0.0121567
Selfgraft	Rhizosphere	Cuniculitremaceae	0
Selfgraft	Rhizosphere	Cyphellaceae	0
Selfgraft	Rhizosphere	Cyphellophoraceae	0.000769823
Selfgraft	Rhizosphere	Cystobasidiaceae	0.905346
Selfgraft	Rhizosphere	Cystobasidiales_unclassified	0
Selfgraft	Rhizosphere	Cystobasidiomycetes_unclassified	0.128048
Selfgraft	Rhizosphere	Cystofilobasidiaceae	0.0666532
Selfgraft	Rhizosphere	Debaryomycetaceae	0.020396
Selfgraft	Rhizosphere	Diatrypaceae	0.0212037
Selfgraft	Rhizosphere	Dictyosporiaceae	0
Selfgraft	Rhizosphere	Didymellaceae	6.52388
Selfgraft	Rhizosphere	Didymosphaeriaceae	0.0455233
Selfgraft	Rhizosphere	Dipodascaceae	0.436693
Selfgraft	Rhizosphere	Dothioraceae	0.00677813
Selfgraft	Rhizosphere	Endogonomycetes_fam_Incertae_sedis	0.00227401
Selfgraft	Rhizosphere	Entolomataceae	0.0356492
Selfgraft	Rhizosphere	Entylomataceae	0
Selfgraft	Rhizosphere	Erythrobasidiaceae	0.00829051
Selfgraft	Rhizosphere	Erythrobasidiales_fam_Incertae_sedis	0.0181331
Selfgraft	Rhizosphere	Eurotiomycetes_unclassified	0.0999171
Selfgraft	Rhizosphere	Exobasidiaceae	0.00607534
Selfgraft	Rhizosphere	Filobasidiaceae	5.28525
Selfgraft	Rhizosphere	Fomitopsidaceae	0.00606152
Selfgraft	Rhizosphere	Fungi_unclassified	2.5745
Selfgraft	Rhizosphere	Ganodermataceae	0.00455996
Selfgraft	Rhizosphere	Geastraceae	0
Selfgraft	Rhizosphere	Glomeraceae	0.435398
Selfgraft	Rhizosphere	Glomerellaceae	0.00227164
Selfgraft	Rhizosphere	Glomerellales_unclassified	0.509768
Selfgraft	Rhizosphere	Glomeromycota_fam_Incertae_sedis	0
Selfgraft	Rhizosphere	Glomeromycota_unclassified	0.00303053
Selfgraft	Rhizosphere	Golubeviaceae	0.0393495
Selfgraft	Rhizosphere	Graphiolaceae	0.0377595
Selfgraft	Rhizosphere	GS05_fam_Incertae_sedis	0.00681179
Selfgraft	Rhizosphere	GS08_fam_Incertae_sedis	0
Selfgraft	Rhizosphere	GS11_fam_Incertae_sedis	0.00981421
Selfgraft	Rhizosphere	GS16_fam_Incertae_sedis	0.044774
Selfgraft	Rhizosphere	Gymnoascaceae	1.35789
Selfgraft	Rhizosphere	Halosphaeriaceae	0.000755972
Selfgraft	Rhizosphere	Helotiaceae	0.0416026
Selfgraft	Rhizosphere	Helotiales_fam_Incertae_sedis	0
Selfgraft	Rhizosphere	Herpotrichiellaceae	0.193017
Selfgraft	Rhizosphere	Hyaloraphidiales_fam_Incertae_sedis	0
Selfgraft	Rhizosphere	Hydnaceae	0.010598
Selfgraft	Rhizosphere	Hymenochaetaceae	0
Selfgraft	Rhizosphere	Hymenogastraceae	0.00911716
Selfgraft	Rhizosphere	Hyphodermataceae	0.0113396
Selfgraft	Rhizosphere	Hypocreaceae	0.319781
Selfgraft	Rhizosphere	Hypocreales_fam_Incertae_sedis	1.43435
Selfgraft	Rhizosphere	Hypocreales_unclassified	0.0334309
Selfgraft	Rhizosphere	Hypoxylaceae	0.00454511
Selfgraft	Rhizosphere	Inocybaceae	0
Selfgraft	Rhizosphere	Irpicaceae	0.00832771
Selfgraft	Rhizosphere	Kickxellaceae	0
Selfgraft	Rhizosphere	Kickxellomycota_fam_Incertae_sedis	0.00151515
Selfgraft	Rhizosphere	Laboulbeniomycetes_fam_Incertae_sedis	0
Selfgraft	Rhizosphere	Lasiosphaeriaceae	0.0128751
Selfgraft	Rhizosphere	Lentitheciaceae	0.000759994
Selfgraft	Rhizosphere	Leptosphaeriaceae	0.00302389
Selfgraft	Rhizosphere	Leucosporidiales_fam_Incertae_sedis	0.0264722
Selfgraft	Rhizosphere	Lipomycetaceae	0.00226658
Selfgraft	Rhizosphere	Lobulomycetales_fam_Incertae_sedis	0.00826446
Selfgraft	Rhizosphere	Lophiotremataceae	0.00760803
Selfgraft	Rhizosphere	Lycoperdaceae	0.16092
Selfgraft	Rhizosphere	Malasseziaceae	0.270354
Selfgraft	Rhizosphere	Marasmiaceae	0.0226039
Selfgraft	Rhizosphere	Melampsoraceae	0.651002
Selfgraft	Rhizosphere	Meripilaceae	0.236475
Selfgraft	Rhizosphere	Meruliaceae	0
Selfgraft	Rhizosphere	Microascaceae	0.299773
Selfgraft	Rhizosphere	Microascales_fam_Incertae_sedis	0.0868956
Selfgraft	Rhizosphere	Microbotryomycetes_fam_Incertae_sedis	0
Selfgraft	Rhizosphere	Microdochiaceae	0.073215
Selfgraft	Rhizosphere	Monoblepharidales_fam_Incertae_sedis	0
Selfgraft	Rhizosphere	Monoblepharomycota_fam_Incertae_sedis	0.0233139
Selfgraft	Rhizosphere	Mortierellaceae	16.7869
Selfgraft	Rhizosphere	Mortierellales_fam_Incertae_sedis	0.0497272
Selfgraft	Rhizosphere	Mortierellomycota_fam_Incertae_sedis	0.00833002
Selfgraft	Rhizosphere	Mortierellomycota_unclassified	0.140567
Selfgraft	Rhizosphere	Mrakiaceae	0.469256
Selfgraft	Rhizosphere	Mycenaceae	0.0105089
Selfgraft	Rhizosphere	Mycosphaerellaceae	0.0113555
Selfgraft	Rhizosphere	Nectriaceae	1.55961
Selfgraft	Rhizosphere	Neopyrenochaetaceae	0
Selfgraft	Rhizosphere	Nidulariaceae	0
Selfgraft	Rhizosphere	Olpidiaceae	3.38388
Selfgraft	Rhizosphere	Omphalotaceae	0
Selfgraft	Rhizosphere	Onygenaceae	0.00989299
Selfgraft	Rhizosphere	Orbiliaceae	0.0940688
Selfgraft	Rhizosphere	Orbiliales_fam_Incertae_sedis	0.000755972
Selfgraft	Rhizosphere	Orbiliomycetes_fam_Incertae_sedis	0
Selfgraft	Rhizosphere	Paraglomeraceae	0
Selfgraft	Rhizosphere	Peniophoraceae	0.0030303
Selfgraft	Rhizosphere	Periconiaceae	0.0708593
Selfgraft	Rhizosphere	Pervetustaceae	0.000757576
Selfgraft	Rhizosphere	Pestalotiopsidaceae	0.0692888
Selfgraft	Rhizosphere	Pezizaceae	0.96513
Selfgraft	Rhizosphere	Pezizales_fam_Incertae_sedis	0
Selfgraft	Rhizosphere	Pezizales_unclassified	0.000757002
Selfgraft	Rhizosphere	Pezizomycotina_fam_Incertae_sedis	0.286023
Selfgraft	Rhizosphere	Phaeosphaeriaceae	0.264863
Selfgraft	Rhizosphere	Phaffomycetaceae	0.0197
Selfgraft	Rhizosphere	Phallaceae	0.327917
Selfgraft	Rhizosphere	Phanerochaetaceae	0.00982764
Selfgraft	Rhizosphere	Physodermataceae	0.00836101
Selfgraft	Rhizosphere	Piptocephalidaceae	0.0143848
Selfgraft	Rhizosphere	Piskurozymaceae	0.704674
Selfgraft	Rhizosphere	Pisorisporiales_fam_Incertae_sedis	0.00151999
Selfgraft	Rhizosphere	Plectosphaerellaceae	2.61374
Selfgraft	Rhizosphere	Pleosporaceae	10.3009
Selfgraft	Rhizosphere	Pleosporales_fam_Incertae_sedis	0.0341202
Selfgraft	Rhizosphere	Pleosporales_unclassified	0.0212346
Selfgraft	Rhizosphere	Pluteaceae	0
Selfgraft	Rhizosphere	Podosporaceae	0.000755972
Selfgraft	Rhizosphere	Polyporaceae	0.000760803
Selfgraft	Rhizosphere	Polyporales_unclassified	0.00226406
Selfgraft	Rhizosphere	Powellomycetaceae	0.0348231
Selfgraft	Rhizosphere	Psathyrellaceae	0.157973
Selfgraft	Rhizosphere	Pseudeurotiaceae	0.0402413
Selfgraft	Rhizosphere	Pygmaeomycetaceae	0.0847666
Selfgraft	Rhizosphere	Pyronemataceae	15.6576
Selfgraft	Rhizosphere	Pyxidiophoraceae	0.109366
Selfgraft	Rhizosphere	Pyxidiophorales_fam_Incertae_sedis	0.0539221
Selfgraft	Rhizosphere	Ramicandelaberaceae	1.22736
Selfgraft	Rhizosphere	Rhizophlyctidaceae	0.219726
Selfgraft	Rhizosphere	Rhynchogastremataceae	0.0665216
Selfgraft	Rhizosphere	Rickenellaceae	0.00903751
Selfgraft	Rhizosphere	Roussoellaceae	0
Selfgraft	Rhizosphere	Rozellomycota_fam_Incertae_sedis	0.00302572
Selfgraft	Rhizosphere	Russulales_fam_Incertae_sedis	0.0105874
Selfgraft	Rhizosphere	Saccharomycetaceae	0.00985296
Selfgraft	Rhizosphere	Saccharomycetales_fam_Incertae_sedis	0.141887
Selfgraft	Rhizosphere	Saccharomycetales_unclassified	0.156005
Selfgraft	Rhizosphere	Saccotheciaceae	0.00907959
Selfgraft	Rhizosphere	Sakaguchiaceae	0.0877816
Selfgraft	Rhizosphere	Sarcoscyphaceae	0.013087
Selfgraft	Rhizosphere	Sarcosomataceae	0
Selfgraft	Rhizosphere	Schizophyllaceae	0
Selfgraft	Rhizosphere	Schizoporaceae	0.03236
Selfgraft	Rhizosphere	Sebacinales_fam_Incertae_sedis	0.201592
Selfgraft	Rhizosphere	Sebacinales_unclassified	0.0760876
Selfgraft	Rhizosphere	Serendipitaceae	0.00531834
Selfgraft	Rhizosphere	Sordariales_unclassified	0
Selfgraft	Rhizosphere	Sordariomycetes_unclassified	1.73518
Selfgraft	Rhizosphere	Spiromastigoidaceae	0.0213512
Selfgraft	Rhizosphere	Spizellomycetaceae	0.0401362
Selfgraft	Rhizosphere	Spizellomycetales_fam_Incertae_sedis	0.0461972
Selfgraft	Rhizosphere	Spizellomycetales_unclassified	0.0654163
Selfgraft	Rhizosphere	Sporidiobolaceae	0.960538
Selfgraft	Rhizosphere	Sporidiobolales_fam_Incertae_sedis	0
Selfgraft	Rhizosphere	Sporormiaceae	0.301914
Selfgraft	Rhizosphere	Stachybotryaceae	0.536825
Selfgraft	Rhizosphere	Stephanosporaceae	0.211998
Selfgraft	Rhizosphere	Stictidaceae	0
Selfgraft	Rhizosphere	Strophariaceae	0.00303838
Selfgraft	Rhizosphere	Symmetrosporaceae	0.21739
Selfgraft	Rhizosphere	Sympoventuriaceae	0.00302732
Selfgraft	Rhizosphere	Talbotiomycetaceae	0.00378869
Selfgraft	Rhizosphere	Taphrinaceae	0.001514
Selfgraft	Rhizosphere	Tarzettaceae	0.011335
Selfgraft	Rhizosphere	Thelebolaceae	0.0121158
Selfgraft	Rhizosphere	Thelephoraceae	0.0316217
Selfgraft	Rhizosphere	Torulaceae	0.00454545
Selfgraft	Rhizosphere	Tremellales_unclassified	0
Selfgraft	Rhizosphere	Tremellodendropsidales_fam_Incertae_sedis	0
Selfgraft	Rhizosphere	Tremellomycetes_fam_Incertae_sedis	0
Selfgraft	Rhizosphere	Trichocomaceae	0.0136335
Selfgraft	Rhizosphere	Tricholomataceae	0.0115473
Selfgraft	Rhizosphere	Trichomeriaceae	0.00909265
Selfgraft	Rhizosphere	Trichomonascaceae	0.205265
Selfgraft	Rhizosphere	Trichosphaeriaceae	0.0136293
Selfgraft	Rhizosphere	Trichosporonaceae	0.675091
Selfgraft	Rhizosphere	Trimorphomycetaceae	0.13183
Selfgraft	Rhizosphere	Tritirachiaceae	0.000757576
Selfgraft	Rhizosphere	Tubeufiaceae	0.0364171
Selfgraft	Rhizosphere	Tulasnellaceae	0
Selfgraft	Rhizosphere	Umbelopsidaceae	0.0476081
Selfgraft	Rhizosphere	Umbelopsidomycetes_unclassified	0.0771722
Selfgraft	Rhizosphere	Ustilaginaceae	1.04209
Selfgraft	Rhizosphere	Wallemiaceae	4.65259
Selfgraft	Rhizosphere	Xylariaceae	0
Selfgraft	Rhizosphere	Xylariales_fam_Incertae_sedis	0
Selfgraft	Rhizosphere	Xylariales_unclassified	0.0121311
Selfgraft	Rhizosphere	Zalariaceae	0
Selfgraft	Rhizosphere	Zygophlyctidaceae	0.00227273

## Sheet: Table S3
Table S3.Relative abundance of endosphere and rhizosphere fungi at the order level recovered from four tomato rootstock treatments: nongraft BHN589, selfgraft BHN589, and BHN589 grafted on two hybrid rootstocks (RST-04-106 and Maxifort).
Rootstock	Compartment	Order	rel_abund_percent
Maxifort	Endosphere	Agaricales	8.42017
Maxifort	Endosphere	Agaricomycetes_ord_Incertae_sedis	0.0120609
Maxifort	Endosphere	Agaricomycetes_unclassified	0.0830587
Maxifort	Endosphere	Agaricomycotina_ord_Incertae_sedis	0.00226142
Maxifort	Endosphere	Agaricostilbales	0.0196434
Maxifort	Endosphere	Amphisphaeriales	0.00151126
Maxifort	Endosphere	Aphelidiales	0.00226563
Maxifort	Endosphere	Aphelidiomycetes_unclassified	0
Maxifort	Endosphere	Ascomycota_unclassified	0.0453652
Maxifort	Endosphere	Atractosporales	0
Maxifort	Endosphere	Auriculariales	0.804208
Maxifort	Endosphere	Basidiobolales	0.0075003
Maxifort	Endosphere	Basidiomycota_unclassified	0.0202793
Maxifort	Endosphere	Blastocladiales	0.00376485
Maxifort	Endosphere	Boletales	1.71962
Maxifort	Endosphere	Botryosphaeriales	0.00453082
Maxifort	Endosphere	Branch02	0.00375657
Maxifort	Endosphere	Branch06	1.62452
Maxifort	Endosphere	Cantharellales	10.2201
Maxifort	Endosphere	Capnodiales	0.0790221
Maxifort	Endosphere	Chaetothyriales	0.281122
Maxifort	Endosphere	Chytridiales	0.0166341
Maxifort	Endosphere	Chytridiomycota_ord_Incertae_sedis	0.00450938
Maxifort	Endosphere	Chytridiomycota_unclassified	0.0835587
Maxifort	Endosphere	Classiculales	0
Maxifort	Endosphere	Coniochaetales	0.00601768
Maxifort	Endosphere	Corticiales	0
Maxifort	Endosphere	Cystobasidiales	0.0752049
Maxifort	Endosphere	Cystobasidiomycetes_ord_Incertae_sedis	0.0105533
Maxifort	Endosphere	Cystobasidiomycetes_unclassified	0.0172603
Maxifort	Endosphere	Cystofilobasidiales	0.11277
Maxifort	Endosphere	Dothideales	0.003003
Maxifort	Endosphere	Endogonomycetes_ord_Incertae_sedis	0.00150207
Maxifort	Endosphere	Entomophthorales	0
Maxifort	Endosphere	Entylomatales	0
Maxifort	Endosphere	Erythrobasidiales	0
Maxifort	Endosphere	Eurotiales	0.00602223
Maxifort	Endosphere	Eurotiomycetes_unclassified	0.00226609
Maxifort	Endosphere	Exobasidiales	0.0743519
Maxifort	Endosphere	Filobasidiales	0.118897
Maxifort	Endosphere	Fungi_unclassified	4.1704
Maxifort	Endosphere	Geastrales	0
Maxifort	Endosphere	Glomerales	2.40566
Maxifort	Endosphere	Glomerellales	1.74406
Maxifort	Endosphere	Glomeromycota_ord_Incertae_sedis	0.0195794
Maxifort	Endosphere	Glomeromycota_unclassified	0.979212
Maxifort	Endosphere	Golubeviales	0.00753272
Maxifort	Endosphere	GS05	0
Maxifort	Endosphere	GS08	0.00150761
Maxifort	Endosphere	GS11	0.0405455
Maxifort	Endosphere	GS16	0.0444413
Maxifort	Endosphere	Helotiales	0.0482652
Maxifort	Endosphere	Hyaloraphidiales	0
Maxifort	Endosphere	Hymenochaetales	0.0180542
Maxifort	Endosphere	Hypocreales	6.87534
Maxifort	Endosphere	Kickxellales	0
Maxifort	Endosphere	Kickxellomycota_ord_Incertae_sedis	0.0015015
Maxifort	Endosphere	Laboulbeniomycetes_ord_Incertae_sedis	0
Maxifort	Endosphere	Leucosporidiales	0
Maxifort	Endosphere	Lobulomycetales	0
Maxifort	Endosphere	Malasseziales	0.269261
Maxifort	Endosphere	Microascales	0.720713
Maxifort	Endosphere	Microbotryomycetes_ord_Incertae_sedis	0.00524738
Maxifort	Endosphere	Monoblepharidales	0
Maxifort	Endosphere	Monoblepharomycota_ord_Incertae_sedis	0
Maxifort	Endosphere	Mortierellales	5.98268
Maxifort	Endosphere	Mortierellomycota_ord_Incertae_sedis	0.138915
Maxifort	Endosphere	Mortierellomycota_unclassified	0.116421
Maxifort	Endosphere	Mycosphaerellales	0.00150989
Maxifort	Endosphere	Olpidiales	1.79023
Maxifort	Endosphere	Onygenales	0.00676786
Maxifort	Endosphere	Orbiliales	0.754947
Maxifort	Endosphere	Orbiliomycetes_ord_Incertae_sedis	0
Maxifort	Endosphere	Ostropales	0
Maxifort	Endosphere	Paraglomerales	0.0844101
Maxifort	Endosphere	Pezizales	32.2719
Maxifort	Endosphere	Pezizomycotina_ord_Incertae_sedis	0.00302138
Maxifort	Endosphere	Phallales	0.0812865
Maxifort	Endosphere	Pisorisporiales	0
Maxifort	Endosphere	Pleosporales	7.03382
Maxifort	Endosphere	Polyporales	0.00451304
Maxifort	Endosphere	Pucciniales	0.0045045
Maxifort	Endosphere	Pyxidiophorales	0.00225666
Maxifort	Endosphere	Ramicandelaberales	0.161077
Maxifort	Endosphere	Rhizophlyctidales	0.0459579
Maxifort	Endosphere	Rhizophydiales	0
Maxifort	Endosphere	Rozellomycota_ord_Incertae_sedis	0.0022518
Maxifort	Endosphere	Russulales	0.00226769
Maxifort	Endosphere	Saccharomycetales	0.157518
Maxifort	Endosphere	Sakaguchiales	0.00600636
Maxifort	Endosphere	Sebacinales	0.141152
Maxifort	Endosphere	Sordariales	0.399674
Maxifort	Endosphere	Sordariomycetes_unclassified	0.0158171
Maxifort	Endosphere	Spizellomycetales	0.0633782
Maxifort	Endosphere	Sporidiobolales	0.0375795
Maxifort	Endosphere	Talbotiomycetales	0
Maxifort	Endosphere	Taphrinales	0
Maxifort	Endosphere	Thelebolales	0.0112732
Maxifort	Endosphere	Thelephorales	0.000749625
Maxifort	Endosphere	Tremellales	0.115839
Maxifort	Endosphere	Tremellodendropsidales	0.00300879
Maxifort	Endosphere	Tremellomycetes_ord_Incertae_sedis	0
Maxifort	Endosphere	Trichosphaeriales	0.0075173
Maxifort	Endosphere	Trichosporonales	0
Maxifort	Endosphere	Tritirachiales	0
Maxifort	Endosphere	Tubeufiales	0.0278187
Maxifort	Endosphere	Umbelopsidales	0.00600308
Maxifort	Endosphere	Umbelopsidomycetes_unclassified	0
Maxifort	Endosphere	Ustilaginales	0.432561
Maxifort	Endosphere	Venturiales	0.000755515
Maxifort	Endosphere	Wallemiales	0.188278
Maxifort	Endosphere	Xylariales	8.65091
Maxifort	Endosphere	Zoopagales	0.00675215
Maxifort	Endosphere	Zygophlyctidales	0
Maxifort	Rhizosphere	Agaricales	2.37292
Maxifort	Rhizosphere	Agaricomycetes_ord_Incertae_sedis	0.0137868
Maxifort	Rhizosphere	Agaricomycetes_unclassified	0.012174
Maxifort	Rhizosphere	Agaricomycotina_ord_Incertae_sedis	0.010657
Maxifort	Rhizosphere	Agaricostilbales	0.0357159
Maxifort	Rhizosphere	Amphisphaeriales	0.0288739
Maxifort	Rhizosphere	Aphelidiales	0.0860394
Maxifort	Rhizosphere	Aphelidiomycetes_unclassified	0.00226632
Maxifort	Rhizosphere	Ascomycota_unclassified	0.0572268
Maxifort	Rhizosphere	Atractosporales	0.0113795
Maxifort	Rhizosphere	Auriculariales	0.189009
Maxifort	Rhizosphere	Basidiobolales	0.156142
Maxifort	Rhizosphere	Basidiomycota_unclassified	0.0068319
Maxifort	Rhizosphere	Blastocladiales	0.0114033
Maxifort	Rhizosphere	Boletales	0.582837
Maxifort	Rhizosphere	Botryosphaeriales	0.000765345
Maxifort	Rhizosphere	Branch02	0.0435242
Maxifort	Rhizosphere	Branch06	0.251316
Maxifort	Rhizosphere	Cantharellales	5.50526
Maxifort	Rhizosphere	Capnodiales	0.6264
Maxifort	Rhizosphere	Chaetothyriales	0.403645
Maxifort	Rhizosphere	Chytridiales	0.0266678
Maxifort	Rhizosphere	Chytridiomycota_ord_Incertae_sedis	0.0366251
Maxifort	Rhizosphere	Chytridiomycota_unclassified	0.469178
Maxifort	Rhizosphere	Classiculales	0.00229604
Maxifort	Rhizosphere	Coniochaetales	0.044248
Maxifort	Rhizosphere	Corticiales	0
Maxifort	Rhizosphere	Cystobasidiales	1.39631
Maxifort	Rhizosphere	Cystobasidiomycetes_ord_Incertae_sedis	0.327115
Maxifort	Rhizosphere	Cystobasidiomycetes_unclassified	0.0144199
Maxifort	Rhizosphere	Cystofilobasidiales	1.56646
Maxifort	Rhizosphere	Dothideales	0.0408806
Maxifort	Rhizosphere	Endogonomycetes_ord_Incertae_sedis	0.00304674
Maxifort	Rhizosphere	Entomophthorales	0
Maxifort	Rhizosphere	Entylomatales	0.00304644
Maxifort	Rhizosphere	Erythrobasidiales	0.0334639
Maxifort	Rhizosphere	Eurotiales	0.0631185
Maxifort	Rhizosphere	Eurotiomycetes_unclassified	0.201971
Maxifort	Rhizosphere	Exobasidiales	0.471665
Maxifort	Rhizosphere	Filobasidiales	6.43834
Maxifort	Rhizosphere	Fungi_unclassified	2.96877
Maxifort	Rhizosphere	Geastrales	0
Maxifort	Rhizosphere	Glomerales	1.26994
Maxifort	Rhizosphere	Glomerellales	3.07757
Maxifort	Rhizosphere	Glomeromycota_ord_Incertae_sedis	0.0174918
Maxifort	Rhizosphere	Glomeromycota_unclassified	0.270178
Maxifort	Rhizosphere	Golubeviales	0.0547142
Maxifort	Rhizosphere	GS05	0.000763825
Maxifort	Rhizosphere	GS08	0.00536152
Maxifort	Rhizosphere	GS11	0.197363
Maxifort	Rhizosphere	GS16	0.301782
Maxifort	Rhizosphere	Helotiales	0.0358332
Maxifort	Rhizosphere	Hyaloraphidiales	0.00228624
Maxifort	Rhizosphere	Hymenochaetales	0.0129721
Maxifort	Rhizosphere	Hypocreales	5.4499
Maxifort	Rhizosphere	Kickxellales	0
Maxifort	Rhizosphere	Kickxellomycota_ord_Incertae_sedis	0.00532893
Maxifort	Rhizosphere	Laboulbeniomycetes_ord_Incertae_sedis	0.00303998
Maxifort	Rhizosphere	Leucosporidiales	0.147014
Maxifort	Rhizosphere	Lobulomycetales	0.0189251
Maxifort	Rhizosphere	Malasseziales	0.391364
Maxifort	Rhizosphere	Microascales	0.589769
Maxifort	Rhizosphere	Microbotryomycetes_ord_Incertae_sedis	0.0480522
Maxifort	Rhizosphere	Monoblepharidales	0.00457247
Maxifort	Rhizosphere	Monoblepharomycota_ord_Incertae_sedis	0.0356324
Maxifort	Rhizosphere	Mortierellales	11.1897
Maxifort	Rhizosphere	Mortierellomycota_ord_Incertae_sedis	0.265118
Maxifort	Rhizosphere	Mortierellomycota_unclassified	0.0440252
Maxifort	Rhizosphere	Mycosphaerellales	0.0106393
Maxifort	Rhizosphere	Olpidiales	2.14677
Maxifort	Rhizosphere	Onygenales	0.178542
Maxifort	Rhizosphere	Orbiliales	0.138326
Maxifort	Rhizosphere	Orbiliomycetes_ord_Incertae_sedis	0.00995711
Maxifort	Rhizosphere	Ostropales	0
Maxifort	Rhizosphere	Paraglomerales	0.032769
Maxifort	Rhizosphere	Pezizales	19.1331
Maxifort	Rhizosphere	Pezizomycotina_ord_Incertae_sedis	0.149893
Maxifort	Rhizosphere	Phallales	1.1582
Maxifort	Rhizosphere	Pisorisporiales	0.000765345
Maxifort	Rhizosphere	Pleosporales	16.9424
Maxifort	Rhizosphere	Polyporales	0.315763
Maxifort	Rhizosphere	Pucciniales	0.200158
Maxifort	Rhizosphere	Pyxidiophorales	0.0803449
Maxifort	Rhizosphere	Ramicandelaberales	0.934604
Maxifort	Rhizosphere	Rhizophlyctidales	0.0736059
Maxifort	Rhizosphere	Rhizophydiales	0
Maxifort	Rhizosphere	Rozellomycota_ord_Incertae_sedis	0.00302589
Maxifort	Rhizosphere	Russulales	0.0226798
Maxifort	Rhizosphere	Saccharomycetales	1.90265
Maxifort	Rhizosphere	Sakaguchiales	0.0584476
Maxifort	Rhizosphere	Sebacinales	0.232017
Maxifort	Rhizosphere	Sordariales	0.0708939
Maxifort	Rhizosphere	Sordariomycetes_unclassified	0.0456597
Maxifort	Rhizosphere	Spizellomycetales	0.315507
Maxifort	Rhizosphere	Sporidiobolales	1.26434
Maxifort	Rhizosphere	Talbotiomycetales	0.0274046
Maxifort	Rhizosphere	Taphrinales	0.0106724
Maxifort	Rhizosphere	Thelebolales	0.284996
Maxifort	Rhizosphere	Thelephorales	0.025964
Maxifort	Rhizosphere	Tremellales	0.702148
Maxifort	Rhizosphere	Tremellodendropsidales	0.000754603
Maxifort	Rhizosphere	Tremellomycetes_ord_Incertae_sedis	0
Maxifort	Rhizosphere	Trichosphaeriales	0.0121927
Maxifort	Rhizosphere	Trichosporonales	0.457701
Maxifort	Rhizosphere	Tritirachiales	0.00378329
Maxifort	Rhizosphere	Tubeufiales	0.0639854
Maxifort	Rhizosphere	Umbelopsidales	0.096996
Maxifort	Rhizosphere	Umbelopsidomycetes_unclassified	0.00764223
Maxifort	Rhizosphere	Ustilaginales	1.31403
Maxifort	Rhizosphere	Venturiales	0.0305087
Maxifort	Rhizosphere	Wallemiales	2.9929
Maxifort	Rhizosphere	Xylariales	0.576061
Maxifort	Rhizosphere	Zoopagales	0.0159939
Maxifort	Rhizosphere	Zygophlyctidales	0.000765345
Nongraft	Endosphere	Agaricales	1.81615
Nongraft	Endosphere	Agaricomycetes_ord_Incertae_sedis	0
Nongraft	Endosphere	Agaricomycetes_unclassified	0.945777
Nongraft	Endosphere	Agaricomycotina_ord_Incertae_sedis	0.00529261
Nongraft	Endosphere	Agaricostilbales	0.00827896
Nongraft	Endosphere	Amphisphaeriales	0.0555796
Nongraft	Endosphere	Aphelidiales	0.0578442
Nongraft	Endosphere	Aphelidiomycetes_unclassified	0
Nongraft	Endosphere	Ascomycota_unclassified	0.00151217
Nongraft	Endosphere	Atractosporales	0
Nongraft	Endosphere	Auriculariales	0.00375613
Nongraft	Endosphere	Basidiobolales	0.0037651
Nongraft	Endosphere	Basidiomycota_unclassified	0
Nongraft	Endosphere	Blastocladiales	0.00901398
Nongraft	Endosphere	Boletales	0.000750525
Nongraft	Endosphere	Botryosphaeriales	0
Nongraft	Endosphere	Branch02	0.0067665
Nongraft	Endosphere	Branch06	3.46913
Nongraft	Endosphere	Cantharellales	17.5351
Nongraft	Endosphere	Capnodiales	0.0345789
Nongraft	Endosphere	Chaetothyriales	0.441349
Nongraft	Endosphere	Chytridiales	0.0234387
Nongraft	Endosphere	Chytridiomycota_ord_Incertae_sedis	0
Nongraft	Endosphere	Chytridiomycota_unclassified	0.19296
Nongraft	Endosphere	Classiculales	0
Nongraft	Endosphere	Coniochaetales	0.00376166
Nongraft	Endosphere	Corticiales	0
Nongraft	Endosphere	Cystobasidiales	0.0142844
Nongraft	Endosphere	Cystobasidiomycetes_ord_Incertae_sedis	0.00075358
Nongraft	Endosphere	Cystobasidiomycetes_unclassified	0
Nongraft	Endosphere	Cystofilobasidiales	0.0352831
Nongraft	Endosphere	Dothideales	0.00824341
Nongraft	Endosphere	Endogonomycetes_ord_Incertae_sedis	0.00149993
Nongraft	Endosphere	Entomophthorales	0.00302435
Nongraft	Endosphere	Entylomatales	0.00150967
Nongraft	Endosphere	Erythrobasidiales	0
Nongraft	Endosphere	Eurotiales	0.000750976
Nongraft	Endosphere	Eurotiomycetes_unclassified	0.00526726
Nongraft	Endosphere	Exobasidiales	0.000753352
Nongraft	Endosphere	Filobasidiales	0.173308
Nongraft	Endosphere	Fungi_unclassified	0.475302
Nongraft	Endosphere	Geastrales	0
Nongraft	Endosphere	Glomerales	2.34759
Nongraft	Endosphere	Glomerellales	0.891089
Nongraft	Endosphere	Glomeromycota_ord_Incertae_sedis	0.115288
Nongraft	Endosphere	Glomeromycota_unclassified	0.0851358
Nongraft	Endosphere	Golubeviales	0.00675839
Nongraft	Endosphere	GS05	0
Nongraft	Endosphere	GS08	0
Nongraft	Endosphere	GS11	0.0089982
Nongraft	Endosphere	GS16	0.0286088
Nongraft	Endosphere	Helotiales	0
Nongraft	Endosphere	Hyaloraphidiales	0
Nongraft	Endosphere	Hymenochaetales	0.00899607
Nongraft	Endosphere	Hypocreales	5.89709
Nongraft	Endosphere	Kickxellales	0.00375714
Nongraft	Endosphere	Kickxellomycota_ord_Incertae_sedis	0
Nongraft	Endosphere	Laboulbeniomycetes_ord_Incertae_sedis	0
Nongraft	Endosphere	Leucosporidiales	0.0135603
Nongraft	Endosphere	Lobulomycetales	0
Nongraft	Endosphere	Malasseziales	0.331231
Nongraft	Endosphere	Microascales	0.145994
Nongraft	Endosphere	Microbotryomycetes_ord_Incertae_sedis	0
Nongraft	Endosphere	Monoblepharidales	0
Nongraft	Endosphere	Monoblepharomycota_ord_Incertae_sedis	0
Nongraft	Endosphere	Mortierellales	8.79677
Nongraft	Endosphere	Mortierellomycota_ord_Incertae_sedis	0.465841
Nongraft	Endosphere	Mortierellomycota_unclassified	0.0375641
Nongraft	Endosphere	Mycosphaerellales	0.000756086
Nongraft	Endosphere	Olpidiales	3.54486
Nongraft	Endosphere	Onygenales	0.0150735
Nongraft	Endosphere	Orbiliales	0.264401
Nongraft	Endosphere	Orbiliomycetes_ord_Incertae_sedis	0
Nongraft	Endosphere	Ostropales	0
Nongraft	Endosphere	Paraglomerales	0.00450914
Nongraft	Endosphere	Pezizales	32.8568
Nongraft	Endosphere	Pezizomycotina_ord_Incertae_sedis	0.0120821
Nongraft	Endosphere	Phallales	0.332844
Nongraft	Endosphere	Pisorisporiales	0
Nongraft	Endosphere	Pleosporales	4.10249
Nongraft	Endosphere	Polyporales	1.63065
Nongraft	Endosphere	Pucciniales	0
Nongraft	Endosphere	Pyxidiophorales	0.314236
Nongraft	Endosphere	Ramicandelaberales	0.894208
Nongraft	Endosphere	Rhizophlyctidales	0.0157697
Nongraft	Endosphere	Rhizophydiales	0.0166339
Nongraft	Endosphere	Rozellomycota_ord_Incertae_sedis	0.00074985
Nongraft	Endosphere	Russulales	0
Nongraft	Endosphere	Saccharomycetales	0.114827
Nongraft	Endosphere	Sakaguchiales	0.0135158
Nongraft	Endosphere	Sebacinales	1.13949
Nongraft	Endosphere	Sordariales	0.359673
Nongraft	Endosphere	Sordariomycetes_unclassified	0.00676037
Nongraft	Endosphere	Spizellomycetales	0.0413036
Nongraft	Endosphere	Sporidiobolales	0.110483
Nongraft	Endosphere	Talbotiomycetales	0
Nongraft	Endosphere	Taphrinales	0
Nongraft	Endosphere	Thelebolales	0.0090433
Nongraft	Endosphere	Thelephorales	0.00450586
Nongraft	Endosphere	Tremellales	0.0332205
Nongraft	Endosphere	Tremellodendropsidales	0.00750673
Nongraft	Endosphere	Tremellomycetes_ord_Incertae_sedis	0
Nongraft	Endosphere	Trichosphaeriales	0.00149768
Nongraft	Endosphere	Trichosporonales	0.0187586
Nongraft	Endosphere	Tritirachiales	0
Nongraft	Endosphere	Tubeufiales	0.0113171
Nongraft	Endosphere	Umbelopsidales	0.00756086
Nongraft	Endosphere	Umbelopsidomycetes_unclassified	0
Nongraft	Endosphere	Ustilaginales	0.565722
Nongraft	Endosphere	Venturiales	0.00150195
Nongraft	Endosphere	Wallemiales	0.281401
Nongraft	Endosphere	Xylariales	8.74596
Nongraft	Endosphere	Zoopagales	0.00074985
Nongraft	Endosphere	Zygophlyctidales	0
Nongraft	Rhizosphere	Agaricales	4.08119
Nongraft	Rhizosphere	Agaricomycetes_ord_Incertae_sedis	0
Nongraft	Rhizosphere	Agaricomycetes_unclassified	0.245239
Nongraft	Rhizosphere	Agaricomycotina_ord_Incertae_sedis	0.00152161
Nongraft	Rhizosphere	Agaricostilbales	0.0683126
Nongraft	Rhizosphere	Amphisphaeriales	0.01287
Nongraft	Rhizosphere	Aphelidiales	0.0445145
Nongraft	Rhizosphere	Aphelidiomycetes_unclassified	0.0203466
Nongraft	Rhizosphere	Ascomycota_unclassified	0.330336
Nongraft	Rhizosphere	Atractosporales	0.00151027
Nongraft	Rhizosphere	Auriculariales	0.000752332
Nongraft	Rhizosphere	Basidiobolales	0.133879
Nongraft	Rhizosphere	Basidiomycota_unclassified	0
Nongraft	Rhizosphere	Blastocladiales	0.00226443
Nongraft	Rhizosphere	Boletales	0.000755401
Nongraft	Rhizosphere	Botryosphaeriales	0.00075358
Nongraft	Rhizosphere	Branch02	0.0485242
Nongraft	Rhizosphere	Branch06	0.228718
Nongraft	Rhizosphere	Cantharellales	2.73447
Nongraft	Rhizosphere	Capnodiales	0.513727
Nongraft	Rhizosphere	Chaetothyriales	0.279764
Nongraft	Rhizosphere	Chytridiales	0.00682335
Nongraft	Rhizosphere	Chytridiomycota_ord_Incertae_sedis	0
Nongraft	Rhizosphere	Chytridiomycota_unclassified	0.202883
Nongraft	Rhizosphere	Classiculales	0.00075815
Nongraft	Rhizosphere	Coniochaetales	0.0174222
Nongraft	Rhizosphere	Corticiales	0.0180509
Nongraft	Rhizosphere	Cystobasidiales	0.995015
Nongraft	Rhizosphere	Cystobasidiomycetes_ord_Incertae_sedis	0.175396
Nongraft	Rhizosphere	Cystobasidiomycetes_unclassified	0.362841
Nongraft	Rhizosphere	Cystofilobasidiales	0.670083
Nongraft	Rhizosphere	Dothideales	0.0544082
Nongraft	Rhizosphere	Endogonomycetes_ord_Incertae_sedis	0.00530791
Nongraft	Rhizosphere	Entomophthorales	0
Nongraft	Rhizosphere	Entylomatales	0.0015108
Nongraft	Rhizosphere	Erythrobasidiales	0.0536779
Nongraft	Rhizosphere	Eurotiales	0.131314
Nongraft	Rhizosphere	Eurotiomycetes_unclassified	0.23767
Nongraft	Rhizosphere	Exobasidiales	0.0566908
Nongraft	Rhizosphere	Filobasidiales	5.39333
Nongraft	Rhizosphere	Fungi_unclassified	0.560275
Nongraft	Rhizosphere	Geastrales	0
Nongraft	Rhizosphere	Glomerales	0.862552
Nongraft	Rhizosphere	Glomerellales	3.27416
Nongraft	Rhizosphere	Glomeromycota_ord_Incertae_sedis	0.00531188
Nongraft	Rhizosphere	Glomeromycota_unclassified	0.00989978
Nongraft	Rhizosphere	Golubeviales	0.0676659
Nongraft	Rhizosphere	GS05	0.000760803
Nongraft	Rhizosphere	GS08	0
Nongraft	Rhizosphere	GS11	0.110934
Nongraft	Rhizosphere	GS16	0.185032
Nongraft	Rhizosphere	Helotiales	0.0280367
Nongraft	Rhizosphere	Hyaloraphidiales	0.00834358
Nongraft	Rhizosphere	Hymenochaetales	0.0270847
Nongraft	Rhizosphere	Hypocreales	6.53028
Nongraft	Rhizosphere	Kickxellales	0.00529421
Nongraft	Rhizosphere	Kickxellomycota_ord_Incertae_sedis	0.000757805
Nongraft	Rhizosphere	Laboulbeniomycetes_ord_Incertae_sedis	0.120254
Nongraft	Rhizosphere	Leucosporidiales	0.0272428
Nongraft	Rhizosphere	Lobulomycetales	0.00834342
Nongraft	Rhizosphere	Malasseziales	0.514147
Nongraft	Rhizosphere	Microascales	0.386002
Nongraft	Rhizosphere	Microbotryomycetes_ord_Incertae_sedis	0.0227017
Nongraft	Rhizosphere	Monoblepharidales	0.00377701
Nongraft	Rhizosphere	Monoblepharomycota_ord_Incertae_sedis	0.012865
Nongraft	Rhizosphere	Mortierellales	11.4884
Nongraft	Rhizosphere	Mortierellomycota_ord_Incertae_sedis	0.40176
Nongraft	Rhizosphere	Mortierellomycota_unclassified	0.0257251
Nongraft	Rhizosphere	Mycosphaerellales	0.0105986
Nongraft	Rhizosphere	Olpidiales	2.58218
Nongraft	Rhizosphere	Onygenales	0.0869698
Nongraft	Rhizosphere	Orbiliales	0.0679402
Nongraft	Rhizosphere	Orbiliomycetes_ord_Incertae_sedis	0
Nongraft	Rhizosphere	Ostropales	0.00763088
Nongraft	Rhizosphere	Paraglomerales	0.0037864
Nongraft	Rhizosphere	Pezizales	14.7332
Nongraft	Rhizosphere	Pezizomycotina_ord_Incertae_sedis	0.047717
Nongraft	Rhizosphere	Phallales	1.17344
Nongraft	Rhizosphere	Pisorisporiales	0.000756659
Nongraft	Rhizosphere	Pleosporales	20.0886
Nongraft	Rhizosphere	Polyporales	1.17948
Nongraft	Rhizosphere	Pucciniales	0.244062
Nongraft	Rhizosphere	Pyxidiophorales	0.752537
Nongraft	Rhizosphere	Ramicandelaberales	0.994917
Nongraft	Rhizosphere	Rhizophlyctidales	0.105778
Nongraft	Rhizosphere	Rhizophydiales	0.0015237
Nongraft	Rhizosphere	Rozellomycota_ord_Incertae_sedis	0.00301502
Nongraft	Rhizosphere	Russulales	0.00151119
Nongraft	Rhizosphere	Saccharomycetales	2.00818
Nongraft	Rhizosphere	Sakaguchiales	0.0182338
Nongraft	Rhizosphere	Sebacinales	0.349356
Nongraft	Rhizosphere	Sordariales	0.0506004
Nongraft	Rhizosphere	Sordariomycetes_unclassified	2.1293
Nongraft	Rhizosphere	Spizellomycetales	0.207441
Nongraft	Rhizosphere	Sporidiobolales	2.39572
Nongraft	Rhizosphere	Talbotiomycetales	0.00151768
Nongraft	Rhizosphere	Taphrinales	0.0114048
Nongraft	Rhizosphere	Thelebolales	0.0503441
Nongraft	Rhizosphere	Thelephorales	0.0814505
Nongraft	Rhizosphere	Tremellales	0.780757
Nongraft	Rhizosphere	Tremellodendropsidales	0
Nongraft	Rhizosphere	Tremellomycetes_ord_Incertae_sedis	0
Nongraft	Rhizosphere	Trichosphaeriales	0.0113209
Nongraft	Rhizosphere	Trichosporonales	0.571199
Nongraft	Rhizosphere	Tritirachiales	0.00378158
Nongraft	Rhizosphere	Tubeufiales	0.0151575
Nongraft	Rhizosphere	Umbelopsidales	0.0917002
Nongraft	Rhizosphere	Umbelopsidomycetes_unclassified	0.0494492
Nongraft	Rhizosphere	Ustilaginales	1.59172
Nongraft	Rhizosphere	Venturiales	0.0196837
Nongraft	Rhizosphere	Wallemiales	5.21829
Nongraft	Rhizosphere	Xylariales	0.411898
Nongraft	Rhizosphere	Zoopagales	0
Nongraft	Rhizosphere	Zygophlyctidales	0.0256333
RST-04-106	Endosphere	Agaricales	1.22324
RST-04-106	Endosphere	Agaricomycetes_ord_Incertae_sedis	0
RST-04-106	Endosphere	Agaricomycetes_unclassified	0.701864
RST-04-106	Endosphere	Agaricomycotina_ord_Incertae_sedis	0.000748391
RST-04-106	Endosphere	Agaricostilbales	0.094031
RST-04-106	Endosphere	Amphisphaeriales	0
RST-04-106	Endosphere	Aphelidiales	0.00150807
RST-04-106	Endosphere	Aphelidiomycetes_unclassified	0
RST-04-106	Endosphere	Ascomycota_unclassified	0.027082
RST-04-106	Endosphere	Atractosporales	0
RST-04-106	Endosphere	Auriculariales	0.0625435
RST-04-106	Endosphere	Basidiobolales	0.00302595
RST-04-106	Endosphere	Basidiomycota_unclassified	0.0549163
RST-04-106	Endosphere	Blastocladiales	0
RST-04-106	Endosphere	Boletales	0.00678389
RST-04-106	Endosphere	Botryosphaeriales	0.00451868
RST-04-106	Endosphere	Branch02	0.000755629
RST-04-106	Endosphere	Branch06	1.57539
RST-04-106	Endosphere	Cantharellales	13.2646
RST-04-106	Endosphere	Capnodiales	0.0821085
RST-04-106	Endosphere	Chaetothyriales	0.250889
RST-04-106	Endosphere	Chytridiales	0.00453378
RST-04-106	Endosphere	Chytridiomycota_ord_Incertae_sedis	0
RST-04-106	Endosphere	Chytridiomycota_unclassified	0.197992
RST-04-106	Endosphere	Classiculales	0.00151172
RST-04-106	Endosphere	Coniochaetales	0
RST-04-106	Endosphere	Corticiales	0
RST-04-106	Endosphere	Cystobasidiales	0.013544
RST-04-106	Endosphere	Cystobasidiomycetes_ord_Incertae_sedis	0.00299222
RST-04-106	Endosphere	Cystobasidiomycetes_unclassified	0
RST-04-106	Endosphere	Cystofilobasidiales	0.0512932
RST-04-106	Endosphere	Dothideales	0.00601866
RST-04-106	Endosphere	Endogonomycetes_ord_Incertae_sedis	0.00150116
RST-04-106	Endosphere	Entomophthorales	0
RST-04-106	Endosphere	Entylomatales	0.00149611
RST-04-106	Endosphere	Erythrobasidiales	0.00227514
RST-04-106	Endosphere	Eurotiales	0.00980315
RST-04-106	Endosphere	Eurotiomycetes_unclassified	0.00603228
RST-04-106	Endosphere	Exobasidiales	0.0037919
RST-04-106	Endosphere	Filobasidiales	0.397465
RST-04-106	Endosphere	Fungi_unclassified	1.31972
RST-04-106	Endosphere	Geastrales	0
RST-04-106	Endosphere	Glomerales	2.24234
RST-04-106	Endosphere	Glomerellales	2.57989
RST-04-106	Endosphere	Glomeromycota_ord_Incertae_sedis	0.000750075
RST-04-106	Endosphere	Glomeromycota_unclassified	0.0037836
RST-04-106	Endosphere	Golubeviales	0.00303352
RST-04-106	Endosphere	GS05	0
RST-04-106	Endosphere	GS08	0.00603387
RST-04-106	Endosphere	GS11	0.0264327
RST-04-106	Endosphere	GS16	0.0316853
RST-04-106	Endosphere	Helotiales	0.0188082
RST-04-106	Endosphere	Hyaloraphidiales	0
RST-04-106	Endosphere	Hymenochaetales	0.0518641
RST-04-106	Endosphere	Hypocreales	4.22636
RST-04-106	Endosphere	Kickxellales	0.0060006
RST-04-106	Endosphere	Kickxellomycota_ord_Incertae_sedis	0
RST-04-106	Endosphere	Laboulbeniomycetes_ord_Incertae_sedis	0
RST-04-106	Endosphere	Leucosporidiales	0.0196049
RST-04-106	Endosphere	Lobulomycetales	0.00449035
RST-04-106	Endosphere	Malasseziales	0.712129
RST-04-106	Endosphere	Microascales	1.36567
RST-04-106	Endosphere	Microbotryomycetes_ord_Incertae_sedis	0.0060422
RST-04-106	Endosphere	Monoblepharidales	0
RST-04-106	Endosphere	Monoblepharomycota_ord_Incertae_sedis	0
RST-04-106	Endosphere	Mortierellales	8.36342
RST-04-106	Endosphere	Mortierellomycota_ord_Incertae_sedis	1.43685
RST-04-106	Endosphere	Mortierellomycota_unclassified	0.0255699
RST-04-106	Endosphere	Mycosphaerellales	0.00150761
RST-04-106	Endosphere	Olpidiales	6.122
RST-04-106	Endosphere	Onygenales	0.0451747
RST-04-106	Endosphere	Orbiliales	0.272234
RST-04-106	Endosphere	Orbiliomycetes_ord_Incertae_sedis	0
RST-04-106	Endosphere	Ostropales	0.0340033
RST-04-106	Endosphere	Paraglomerales	0.00150466
RST-04-106	Endosphere	Pezizales	36.751
RST-04-106	Endosphere	Pezizomycotina_ord_Incertae_sedis	0.0166307
RST-04-106	Endosphere	Phallales	0.140873
RST-04-106	Endosphere	Pisorisporiales	0
RST-04-106	Endosphere	Pleosporales	5.14343
RST-04-106	Endosphere	Polyporales	3.87851
RST-04-106	Endosphere	Pucciniales	0
RST-04-106	Endosphere	Pyxidiophorales	0.000755858
RST-04-106	Endosphere	Ramicandelaberales	0.281627
RST-04-106	Endosphere	Rhizophlyctidales	0.0720812
RST-04-106	Endosphere	Rhizophydiales	0.00527506
RST-04-106	Endosphere	Rozellomycota_ord_Incertae_sedis	0.000748391
RST-04-106	Endosphere	Russulales	0.0159179
RST-04-106	Endosphere	Saccharomycetales	0.346243
RST-04-106	Endosphere	Sakaguchiales	0.00452105
RST-04-106	Endosphere	Sebacinales	2.06403
RST-04-106	Endosphere	Sordariales	1.5525
RST-04-106	Endosphere	Sordariomycetes_unclassified	0.0286572
RST-04-106	Endosphere	Spizellomycetales	0.0218256
RST-04-106	Endosphere	Sporidiobolales	0.068557
RST-04-106	Endosphere	Talbotiomycetales	0
RST-04-106	Endosphere	Taphrinales	0
RST-04-106	Endosphere	Thelebolales	0.0573139
RST-04-106	Endosphere	Thelephorales	0.0158704
RST-04-106	Endosphere	Tremellales	0.095512
RST-04-106	Endosphere	Tremellodendropsidales	0.0090429
RST-04-106	Endosphere	Tremellomycetes_ord_Incertae_sedis	0
RST-04-106	Endosphere	Trichosphaeriales	0.00075358
RST-04-106	Endosphere	Trichosporonales	0.0112833
RST-04-106	Endosphere	Tritirachiales	0
RST-04-106	Endosphere	Tubeufiales	0.00602918
RST-04-106	Endosphere	Umbelopsidales	0.006054
RST-04-106	Endosphere	Umbelopsidomycetes_unclassified	0.000752332
RST-04-106	Endosphere	Ustilaginales	0.377786
RST-04-106	Endosphere	Venturiales	0
RST-04-106	Endosphere	Wallemiales	0.665894
RST-04-106	Endosphere	Xylariales	1.37779
RST-04-106	Endosphere	Zoopagales	0.00151126
RST-04-106	Endosphere	Zygophlyctidales	0
RST-04-106	Rhizosphere	Agaricales	1.37707
RST-04-106	Rhizosphere	Agaricomycetes_ord_Incertae_sedis	0
RST-04-106	Rhizosphere	Agaricomycetes_unclassified	0.0694066
RST-04-106	Rhizosphere	Agaricomycotina_ord_Incertae_sedis	0.0242965
RST-04-106	Rhizosphere	Agaricostilbales	0.0212552
RST-04-106	Rhizosphere	Amphisphaeriales	0.0233381
RST-04-106	Rhizosphere	Aphelidiales	0.0914137
RST-04-106	Rhizosphere	Aphelidiomycetes_unclassified	0.00376053
RST-04-106	Rhizosphere	Ascomycota_unclassified	0.245359
RST-04-106	Rhizosphere	Atractosporales	0.00831005
RST-04-106	Rhizosphere	Auriculariales	0.0061002
RST-04-106	Rhizosphere	Basidiobolales	0.0638057
RST-04-106	Rhizosphere	Basidiomycota_unclassified	0
RST-04-106	Rhizosphere	Blastocladiales	0.0090549
RST-04-106	Rhizosphere	Boletales	0.0273493
RST-04-106	Rhizosphere	Botryosphaeriales	0.00225734
RST-04-106	Rhizosphere	Branch02	0.0485027
RST-04-106	Rhizosphere	Branch06	0.145822
RST-04-106	Rhizosphere	Cantharellales	1.7165
RST-04-106	Rhizosphere	Capnodiales	0.491771
RST-04-106	Rhizosphere	Chaetothyriales	0.205744
RST-04-106	Rhizosphere	Chytridiales	0.00763009
RST-04-106	Rhizosphere	Chytridiomycota_ord_Incertae_sedis	0.0400094
RST-04-106	Rhizosphere	Chytridiomycota_unclassified	0.345962
RST-04-106	Rhizosphere	Classiculales	0.0205428
RST-04-106	Rhizosphere	Coniochaetales	0
RST-04-106	Rhizosphere	Corticiales	0.00150648
RST-04-106	Rhizosphere	Cystobasidiales	0.683889
RST-04-106	Rhizosphere	Cystobasidiomycetes_ord_Incertae_sedis	0.392981
RST-04-106	Rhizosphere	Cystobasidiomycetes_unclassified	0.0718151
RST-04-106	Rhizosphere	Cystofilobasidiales	0.500619
RST-04-106	Rhizosphere	Dothideales	0.0331064
RST-04-106	Rhizosphere	Endogonomycetes_ord_Incertae_sedis	0.00455463
RST-04-106	Rhizosphere	Entomophthorales	0
RST-04-106	Rhizosphere	Entylomatales	0.00830279
RST-04-106	Rhizosphere	Erythrobasidiales	0.00903539
RST-04-106	Rhizosphere	Eurotiales	0.0774118
RST-04-106	Rhizosphere	Eurotiomycetes_unclassified	0.264922
RST-04-106	Rhizosphere	Exobasidiales	0.0416232
RST-04-106	Rhizosphere	Filobasidiales	5.15488
RST-04-106	Rhizosphere	Fungi_unclassified	1.54924
RST-04-106	Rhizosphere	Geastrales	0.0151012
RST-04-106	Rhizosphere	Glomerales	1.12595
RST-04-106	Rhizosphere	Glomerellales	4.4586
RST-04-106	Rhizosphere	Glomeromycota_ord_Incertae_sedis	0
RST-04-106	Rhizosphere	Glomeromycota_unclassified	0.00226449
RST-04-106	Rhizosphere	Golubeviales	0.0264572
RST-04-106	Rhizosphere	GS05	0
RST-04-106	Rhizosphere	GS08	0
RST-04-106	Rhizosphere	GS11	0.163581
RST-04-106	Rhizosphere	GS16	0.380906
RST-04-106	Rhizosphere	Helotiales	0.0537301
RST-04-106	Rhizosphere	Hyaloraphidiales	0
RST-04-106	Rhizosphere	Hymenochaetales	0.00151976
RST-04-106	Rhizosphere	Hypocreales	6.7305
RST-04-106	Rhizosphere	Kickxellales	0
RST-04-106	Rhizosphere	Kickxellomycota_ord_Incertae_sedis	0.0022747
RST-04-106	Rhizosphere	Laboulbeniomycetes_ord_Incertae_sedis	0.00763242
RST-04-106	Rhizosphere	Leucosporidiales	0.0611332
RST-04-106	Rhizosphere	Lobulomycetales	0.0303722
RST-04-106	Rhizosphere	Malasseziales	0.270071
RST-04-106	Rhizosphere	Microascales	0.413935
RST-04-106	Rhizosphere	Microbotryomycetes_ord_Incertae_sedis	0.0484461
RST-04-106	Rhizosphere	Monoblepharidales	0
RST-04-106	Rhizosphere	Monoblepharomycota_ord_Incertae_sedis	0
RST-04-106	Rhizosphere	Mortierellales	12.4679
RST-04-106	Rhizosphere	Mortierellomycota_ord_Incertae_sedis	0.0159661
RST-04-106	Rhizosphere	Mortierellomycota_unclassified	0.0603856
RST-04-106	Rhizosphere	Mycosphaerellales	0.0159054
RST-04-106	Rhizosphere	Olpidiales	3.9755
RST-04-106	Rhizosphere	Onygenales	0.181784
RST-04-106	Rhizosphere	Orbiliales	0.0482982
RST-04-106	Rhizosphere	Orbiliomycetes_ord_Incertae_sedis	0.000763592
RST-04-106	Rhizosphere	Ostropales	0.0793576
RST-04-106	Rhizosphere	Paraglomerales	0.000755401
RST-04-106	Rhizosphere	Pezizales	19.3701
RST-04-106	Rhizosphere	Pezizomycotina_ord_Incertae_sedis	0.188022
RST-04-106	Rhizosphere	Phallales	1.66151
RST-04-106	Rhizosphere	Pisorisporiales	0.0106358
RST-04-106	Rhizosphere	Pleosporales	13.4892
RST-04-106	Rhizosphere	Polyporales	0.944481
RST-04-106	Rhizosphere	Pucciniales	0.203685
RST-04-106	Rhizosphere	Pyxidiophorales	0.0729746
RST-04-106	Rhizosphere	Ramicandelaberales	0.994462
RST-04-106	Rhizosphere	Rhizophlyctidales	0.18128
RST-04-106	Rhizosphere	Rhizophydiales	0
RST-04-106	Rhizosphere	Rozellomycota_ord_Incertae_sedis	0.013651
RST-04-106	Rhizosphere	Russulales	0.101992
RST-04-106	Rhizosphere	Saccharomycetales	3.68632
RST-04-106	Rhizosphere	Sakaguchiales	0.049813
RST-04-106	Rhizosphere	Sebacinales	0.134275
RST-04-106	Rhizosphere	Sordariales	0.0385523
RST-04-106	Rhizosphere	Sordariomycetes_unclassified	0.0532073
RST-04-106	Rhizosphere	Spizellomycetales	0.774993
RST-04-106	Rhizosphere	Sporidiobolales	0.588301
RST-04-106	Rhizosphere	Talbotiomycetales	0.0264782
RST-04-106	Rhizosphere	Taphrinales	0.0106616
RST-04-106	Rhizosphere	Thelebolales	0.0621715
RST-04-106	Rhizosphere	Thelephorales	0.0250701
RST-04-106	Rhizosphere	Tremellales	0.339932
RST-04-106	Rhizosphere	Tremellodendropsidales	0.000763009
RST-04-106	Rhizosphere	Tremellomycetes_ord_Incertae_sedis	0.0248681
RST-04-106	Rhizosphere	Trichosphaeriales	0.033971
RST-04-106	Rhizosphere	Trichosporonales	0.350374
RST-04-106	Rhizosphere	Tritirachiales	0.00455858
RST-04-106	Rhizosphere	Tubeufiales	0.0166732
RST-04-106	Rhizosphere	Umbelopsidales	0.149233
RST-04-106	Rhizosphere	Umbelopsidomycetes_unclassified	0.0729248
RST-04-106	Rhizosphere	Ustilaginales	1.09871
RST-04-106	Rhizosphere	Venturiales	0.013647
RST-04-106	Rhizosphere	Wallemiales	10.4225
RST-04-106	Rhizosphere	Xylariales	0.334573
RST-04-106	Rhizosphere	Zoopagales	0.0242658
RST-04-106	Rhizosphere	Zygophlyctidales	0.00303114
Selfgraft	Endosphere	Agaricales	0.412773
Selfgraft	Endosphere	Agaricomycetes_ord_Incertae_sedis	0
Selfgraft	Endosphere	Agaricomycetes_unclassified	0.0742698
Selfgraft	Endosphere	Agaricomycotina_ord_Incertae_sedis	0
Selfgraft	Endosphere	Agaricostilbales	0.0546977
Selfgraft	Endosphere	Amphisphaeriales	0
Selfgraft	Endosphere	Aphelidiales	0.0248779
Selfgraft	Endosphere	Aphelidiomycetes_unclassified	0.00674764
Selfgraft	Endosphere	Ascomycota_unclassified	0.00300708
Selfgraft	Endosphere	Atractosporales	0
Selfgraft	Endosphere	Auriculariales	0.0225779
Selfgraft	Endosphere	Basidiobolales	0.0158583
Selfgraft	Endosphere	Basidiomycota_unclassified	0.0120627
Selfgraft	Endosphere	Blastocladiales	0.00980384
Selfgraft	Endosphere	Boletales	0.00301568
Selfgraft	Endosphere	Botryosphaeriales	0
Selfgraft	Endosphere	Branch02	0.0475544
Selfgraft	Endosphere	Branch06	1.46888
Selfgraft	Endosphere	Cantharellales	21.0939
Selfgraft	Endosphere	Capnodiales	0.102329
Selfgraft	Endosphere	Chaetothyriales	0.539872
Selfgraft	Endosphere	Chytridiales	0
Selfgraft	Endosphere	Chytridiomycota_ord_Incertae_sedis	0
Selfgraft	Endosphere	Chytridiomycota_unclassified	0.105261
Selfgraft	Endosphere	Classiculales	0
Selfgraft	Endosphere	Coniochaetales	0.00451906
Selfgraft	Endosphere	Corticiales	0
Selfgraft	Endosphere	Cystobasidiales	0.0474326
Selfgraft	Endosphere	Cystobasidiomycetes_ord_Incertae_sedis	0.0263435
Selfgraft	Endosphere	Cystobasidiomycetes_unclassified	0.00301568
Selfgraft	Endosphere	Cystofilobasidiales	0.148241
Selfgraft	Endosphere	Dothideales	0
Selfgraft	Endosphere	Endogonomycetes_ord_Incertae_sedis	0.00225498
Selfgraft	Endosphere	Entomophthorales	0.0907309
Selfgraft	Endosphere	Entylomatales	0.00150784
Selfgraft	Endosphere	Erythrobasidiales	0
Selfgraft	Endosphere	Eurotiales	0.00450816
Selfgraft	Endosphere	Eurotiomycetes_unclassified	0.0225877
Selfgraft	Endosphere	Exobasidiales	0.00375706
Selfgraft	Endosphere	Filobasidiales	0.4315
Selfgraft	Endosphere	Fungi_unclassified	1.44914
Selfgraft	Endosphere	Geastrales	0
Selfgraft	Endosphere	Glomerales	1.63781
Selfgraft	Endosphere	Glomerellales	1.21498
Selfgraft	Endosphere	Glomeromycota_ord_Incertae_sedis	0.02712
Selfgraft	Endosphere	Glomeromycota_unclassified	0.0873039
Selfgraft	Endosphere	Golubeviales	0.000752785
Selfgraft	Endosphere	GS05	0.00375435
Selfgraft	Endosphere	GS08	0
Selfgraft	Endosphere	GS11	0
Selfgraft	Endosphere	GS16	0.0226098
Selfgraft	Endosphere	Helotiales	0.00676451
Selfgraft	Endosphere	Hyaloraphidiales	0
Selfgraft	Endosphere	Hymenochaetales	0.0150526
Selfgraft	Endosphere	Hypocreales	5.39254
Selfgraft	Endosphere	Kickxellales	0
Selfgraft	Endosphere	Kickxellomycota_ord_Incertae_sedis	0
Selfgraft	Endosphere	Laboulbeniomycetes_ord_Incertae_sedis	0
Selfgraft	Endosphere	Leucosporidiales	0.0324142
Selfgraft	Endosphere	Lobulomycetales	0
Selfgraft	Endosphere	Malasseziales	0.245893
Selfgraft	Endosphere	Microascales	0.434462
Selfgraft	Endosphere	Microbotryomycetes_ord_Incertae_sedis	0.0195668
Selfgraft	Endosphere	Monoblepharidales	0
Selfgraft	Endosphere	Monoblepharomycota_ord_Incertae_sedis	0
Selfgraft	Endosphere	Mortierellales	9.88583
Selfgraft	Endosphere	Mortierellomycota_ord_Incertae_sedis	0.609998
Selfgraft	Endosphere	Mortierellomycota_unclassified	0.362665
Selfgraft	Endosphere	Mycosphaerellales	0.0007503
Selfgraft	Endosphere	Olpidiales	3.14422
Selfgraft	Endosphere	Onygenales	0.0404677
Selfgraft	Endosphere	Orbiliales	0.19538
Selfgraft	Endosphere	Orbiliomycetes_ord_Incertae_sedis	0
Selfgraft	Endosphere	Ostropales	0
Selfgraft	Endosphere	Paraglomerales	0.0075358
Selfgraft	Endosphere	Pezizales	33.8734
Selfgraft	Endosphere	Pezizomycotina_ord_Incertae_sedis	0.0127581
Selfgraft	Endosphere	Phallales	0.0482334
Selfgraft	Endosphere	Pisorisporiales	0
Selfgraft	Endosphere	Pleosporales	9.407
Selfgraft	Endosphere	Polyporales	0.167022
Selfgraft	Endosphere	Pucciniales	0.0150532
Selfgraft	Endosphere	Pyxidiophorales	0.00678088
Selfgraft	Endosphere	Ramicandelaberales	0.300365
Selfgraft	Endosphere	Rhizophlyctidales	0
Selfgraft	Endosphere	Rhizophydiales	0
Selfgraft	Endosphere	Rozellomycota_ord_Incertae_sedis	0.0007503
Selfgraft	Endosphere	Russulales	0.0128166
Selfgraft	Endosphere	Saccharomycetales	0.206747
Selfgraft	Endosphere	Sakaguchiales	0.0128418
Selfgraft	Endosphere	Sebacinales	0.213163
Selfgraft	Endosphere	Sordariales	0.457468
Selfgraft	Endosphere	Sordariomycetes_unclassified	0.155119
Selfgraft	Endosphere	Spizellomycetales	2.10468
Selfgraft	Endosphere	Sporidiobolales	0.0322574
Selfgraft	Endosphere	Talbotiomycetales	0
Selfgraft	Endosphere	Taphrinales	0
Selfgraft	Endosphere	Thelebolales	0.0180628
Selfgraft	Endosphere	Thelephorales	0
Selfgraft	Endosphere	Tremellales	0.0368757
Selfgraft	Endosphere	Tremellodendropsidales	0.00375685
Selfgraft	Endosphere	Tremellomycetes_ord_Incertae_sedis	0
Selfgraft	Endosphere	Trichosphaeriales	0.00149948
Selfgraft	Endosphere	Trichosporonales	0.00752785
Selfgraft	Endosphere	Tritirachiales	0
Selfgraft	Endosphere	Tubeufiales	0.0158147
Selfgraft	Endosphere	Umbelopsidales	0.00974567
Selfgraft	Endosphere	Umbelopsidomycetes_unclassified	0.00301568
Selfgraft	Endosphere	Ustilaginales	0.310313
Selfgraft	Endosphere	Venturiales	0.00452148
Selfgraft	Endosphere	Wallemiales	0.392363
Selfgraft	Endosphere	Xylariales	2.54469
Selfgraft	Endosphere	Zoopagales	0.00451152
Selfgraft	Endosphere	Zygophlyctidales	0
Selfgraft	Rhizosphere	Agaricales	0.739019
Selfgraft	Rhizosphere	Agaricomycetes_ord_Incertae_sedis	0
Selfgraft	Rhizosphere	Agaricomycetes_unclassified	0.0958554
Selfgraft	Rhizosphere	Agaricomycotina_ord_Incertae_sedis	0.0258163
Selfgraft	Rhizosphere	Agaricostilbales	0.131877
Selfgraft	Rhizosphere	Amphisphaeriales	0.0692888
Selfgraft	Rhizosphere	Aphelidiales	0.160802
Selfgraft	Rhizosphere	Aphelidiomycetes_unclassified	0
Selfgraft	Rhizosphere	Ascomycota_unclassified	2.46604
Selfgraft	Rhizosphere	Atractosporales	0.00530108
Selfgraft	Rhizosphere	Auriculariales	0.000757002
Selfgraft	Rhizosphere	Basidiobolales	0.547427
Selfgraft	Rhizosphere	Basidiomycota_unclassified	0.0792282
Selfgraft	Rhizosphere	Blastocladiales	0.00836101
Selfgraft	Rhizosphere	Boletales	0.0204153
Selfgraft	Rhizosphere	Botryosphaeriales	0
Selfgraft	Rhizosphere	Branch02	0.129195
Selfgraft	Rhizosphere	Branch06	0.306748
Selfgraft	Rhizosphere	Cantharellales	3.03689
Selfgraft	Rhizosphere	Capnodiales	0.67305
Selfgraft	Rhizosphere	Chaetothyriales	0.20288
Selfgraft	Rhizosphere	Chytridiales	0.000755972
Selfgraft	Rhizosphere	Chytridiomycota_ord_Incertae_sedis	0.00454339
Selfgraft	Rhizosphere	Chytridiomycota_unclassified	0.520828
Selfgraft	Rhizosphere	Classiculales	0
Selfgraft	Rhizosphere	Coniochaetales	0.0273484
Selfgraft	Rhizosphere	Corticiales	0.0287879
Selfgraft	Rhizosphere	Cystobasidiales	0.905346
Selfgraft	Rhizosphere	Cystobasidiomycetes_ord_Incertae_sedis	0.21739
Selfgraft	Rhizosphere	Cystobasidiomycetes_unclassified	0.128048
Selfgraft	Rhizosphere	Cystofilobasidiales	0.535909
Selfgraft	Rhizosphere	Dothideales	0.0158577
Selfgraft	Rhizosphere	Endogonomycetes_ord_Incertae_sedis	0.00227401
Selfgraft	Rhizosphere	Entomophthorales	0.00226792
Selfgraft	Rhizosphere	Entylomatales	0
Selfgraft	Rhizosphere	Erythrobasidiales	0.0264236
Selfgraft	Rhizosphere	Eurotiales	0.0630474
Selfgraft	Rhizosphere	Eurotiomycetes_unclassified	0.0999171
Selfgraft	Rhizosphere	Exobasidiales	0.086339
Selfgraft	Rhizosphere	Filobasidiales	5.98993
Selfgraft	Rhizosphere	Fungi_unclassified	2.5745
Selfgraft	Rhizosphere	Geastrales	0
Selfgraft	Rhizosphere	Glomerales	0.435398
Selfgraft	Rhizosphere	Glomerellales	3.12578
Selfgraft	Rhizosphere	Glomeromycota_ord_Incertae_sedis	0
Selfgraft	Rhizosphere	Glomeromycota_unclassified	0.00303053
Selfgraft	Rhizosphere	Golubeviales	0.0393495
Selfgraft	Rhizosphere	GS05	0.00681179
Selfgraft	Rhizosphere	GS08	0
Selfgraft	Rhizosphere	GS11	0.00981421
Selfgraft	Rhizosphere	GS16	0.044774
Selfgraft	Rhizosphere	Helotiales	0.0416026
Selfgraft	Rhizosphere	Hyaloraphidiales	0
Selfgraft	Rhizosphere	Hymenochaetales	0.0413975
Selfgraft	Rhizosphere	Hypocreales	4.60375
Selfgraft	Rhizosphere	Kickxellales	0
Selfgraft	Rhizosphere	Kickxellomycota_ord_Incertae_sedis	0.00151515
Selfgraft	Rhizosphere	Laboulbeniomycetes_ord_Incertae_sedis	0
Selfgraft	Rhizosphere	Leucosporidiales	0.0264722
Selfgraft	Rhizosphere	Lobulomycetales	0.00826446
Selfgraft	Rhizosphere	Malasseziales	0.270354
Selfgraft	Rhizosphere	Microascales	0.387425
Selfgraft	Rhizosphere	Microbotryomycetes_ord_Incertae_sedis	0.0422641
Selfgraft	Rhizosphere	Monoblepharidales	0
Selfgraft	Rhizosphere	Monoblepharomycota_ord_Incertae_sedis	0.0233139
Selfgraft	Rhizosphere	Mortierellales	16.8367
Selfgraft	Rhizosphere	Mortierellomycota_ord_Incertae_sedis	0.00833002
Selfgraft	Rhizosphere	Mortierellomycota_unclassified	0.140567
Selfgraft	Rhizosphere	Mycosphaerellales	0.0113555
Selfgraft	Rhizosphere	Olpidiales	3.38388
Selfgraft	Rhizosphere	Onygenales	1.38914
Selfgraft	Rhizosphere	Orbiliales	0.0948248
Selfgraft	Rhizosphere	Orbiliomycetes_ord_Incertae_sedis	0
Selfgraft	Rhizosphere	Ostropales	0
Selfgraft	Rhizosphere	Paraglomerales	0.000757576
Selfgraft	Rhizosphere	Pezizales	16.6592
Selfgraft	Rhizosphere	Pezizomycotina_ord_Incertae_sedis	0.286023
Selfgraft	Rhizosphere	Phallales	0.565162
Selfgraft	Rhizosphere	Pisorisporiales	0.00151999
Selfgraft	Rhizosphere	Pleosporales	17.5952
Selfgraft	Rhizosphere	Polyporales	0.279617
Selfgraft	Rhizosphere	Pucciniales	0.651002
Selfgraft	Rhizosphere	Pyxidiophorales	0.163288
Selfgraft	Rhizosphere	Ramicandelaberales	1.22736
Selfgraft	Rhizosphere	Rhizophlyctidales	0.219726
Selfgraft	Rhizosphere	Rhizophydiales	0
Selfgraft	Rhizosphere	Rozellomycota_ord_Incertae_sedis	0.00302572
Selfgraft	Rhizosphere	Russulales	0.0136177
Selfgraft	Rhizosphere	Saccharomycetales	0.992065
Selfgraft	Rhizosphere	Sakaguchiales	0.0877816
Selfgraft	Rhizosphere	Sebacinales	0.282998
Selfgraft	Rhizosphere	Sordariales	0.0348309
Selfgraft	Rhizosphere	Sordariomycetes_unclassified	1.73518
Selfgraft	Rhizosphere	Spizellomycetales	0.186573
Selfgraft	Rhizosphere	Sporidiobolales	0.960538
Selfgraft	Rhizosphere	Talbotiomycetales	0.00378869
Selfgraft	Rhizosphere	Taphrinales	0.001514
Selfgraft	Rhizosphere	Thelebolales	0.0523571
Selfgraft	Rhizosphere	Thelephorales	0.0316217
Selfgraft	Rhizosphere	Tremellales	0.289261
Selfgraft	Rhizosphere	Tremellodendropsidales	0
Selfgraft	Rhizosphere	Tremellomycetes_ord_Incertae_sedis	0
Selfgraft	Rhizosphere	Trichosphaeriales	0.0136293
Selfgraft	Rhizosphere	Trichosporonales	0.675091
Selfgraft	Rhizosphere	Tritirachiales	0.000757576
Selfgraft	Rhizosphere	Tubeufiales	0.0364171
Selfgraft	Rhizosphere	Umbelopsidales	0.132375
Selfgraft	Rhizosphere	Umbelopsidomycetes_unclassified	0.0771722
Selfgraft	Rhizosphere	Ustilaginales	1.04209
Selfgraft	Rhizosphere	Venturiales	0.00302732
Selfgraft	Rhizosphere	Wallemiales	4.65259
Selfgraft	Rhizosphere	Xylariales	0.121694
Selfgraft	Rhizosphere	Zoopagales	0.0143848
Selfgraft	Rhizosphere	Zygophlyctidales	0.00227273

## Sheet: Table S4
Table S4.Relative abundance of endosphere and rhizosphere fungi at the class level recovered from four tomato rootstock treatments: nongraft BHN589, selfgraft BHN589, and BHN589 grafted on two hybrid rootstocks (RST-04-106 and Maxifort).
Rootstock	Compartment	Class	rel_abund_percent
Maxifort	Endosphere	Agaricomycetes	21.5103
Maxifort	Endosphere	Agaricomycotina_cls_Incertae_sedis	0.00226142
Maxifort	Endosphere	Agaricostilbomycetes	0.0196434
Maxifort	Endosphere	Aphelidiomycetes	0.0467069
Maxifort	Endosphere	Ascomycota_unclassified	0.0453652
Maxifort	Endosphere	Basidiobolomycetes	0.0075003
Maxifort	Endosphere	Basidiomycota_unclassified	0.0202793
Maxifort	Endosphere	Blastocladiomycetes	0.00376485
Maxifort	Endosphere	Chytridiomycetes	0.0166341
Maxifort	Endosphere	Chytridiomycota_cls_Incertae_sedis	0.00450938
Maxifort	Endosphere	Chytridiomycota_unclassified	0.0835587
Maxifort	Endosphere	Classiculomycetes	0
Maxifort	Endosphere	Cystobasidiomycetes	0.109025
Maxifort	Endosphere	Dothideomycetes	7.15046
Maxifort	Endosphere	Endogonomycetes	0.00150207
Maxifort	Endosphere	Entomophthoromycetes	0
Maxifort	Endosphere	Entorrhizomycetes	0
Maxifort	Endosphere	Eurotiomycetes	0.296178
Maxifort	Endosphere	Exobasidiomycetes	0.0818846
Maxifort	Endosphere	Fungi_unclassified	4.1704
Maxifort	Endosphere	Glomeromycetes	2.40566
Maxifort	Endosphere	Glomeromycota_cls_Incertae_sedis	0.0195794
Maxifort	Endosphere	Glomeromycota_unclassified	0.979212
Maxifort	Endosphere	Hyaloraphidiomycetes	0
Maxifort	Endosphere	Kickxellomycetes	0
Maxifort	Endosphere	Kickxellomycota_cls_Incertae_sedis	0.0015015
Maxifort	Endosphere	Laboulbeniomycetes	0.00225666
Maxifort	Endosphere	Lecanoromycetes	0
Maxifort	Endosphere	Leotiomycetes	0.0595384
Maxifort	Endosphere	Lobulomycetes	0
Maxifort	Endosphere	Malasseziomycetes	0.269261
Maxifort	Endosphere	Microbotryomycetes	0.0428269
Maxifort	Endosphere	Monoblepharidomycetes	0
Maxifort	Endosphere	Monoblepharomycota_cls_Incertae_sedis	0
Maxifort	Endosphere	Mortierellomycetes	5.98268
Maxifort	Endosphere	Mortierellomycota_cls_Incertae_sedis	0.138915
Maxifort	Endosphere	Mortierellomycota_unclassified	0.116421
Maxifort	Endosphere	Olpidiomycetes	1.79023
Maxifort	Endosphere	Orbiliomycetes	0.754947
Maxifort	Endosphere	Paraglomeromycetes	0.0844101
Maxifort	Endosphere	Pezizomycetes	32.2719
Maxifort	Endosphere	Pezizomycotina_cls_Incertae_sedis	0.00302138
Maxifort	Endosphere	Pucciniomycetes	0.0045045
Maxifort	Endosphere	Ramicandelaberomycetes	0.161077
Maxifort	Endosphere	Rhizophlyctidomycetes	0.0459579
Maxifort	Endosphere	Rhizophydiomycetes	0
Maxifort	Endosphere	Rozellomycota_cls_Incertae_sedis	0.0022518
Maxifort	Endosphere	Rozellomycotina_cls_Incertae_sedis	0.0458097
Maxifort	Endosphere	Saccharomycetes	0.157518
Maxifort	Endosphere	Sordariomycetes	20.0461
Maxifort	Endosphere	Spizellomycetes	0.0633782
Maxifort	Endosphere	Taphrinomycetes	0
Maxifort	Endosphere	Tremellomycetes	0.347507
Maxifort	Endosphere	Tritirachiomycetes	0
Maxifort	Endosphere	Umbelopsidomycetes	0.00600308
Maxifort	Endosphere	Ustilaginomycetes	0.432561
Maxifort	Endosphere	Wallemiomycetes	0.188278
Maxifort	Endosphere	Zoopagomycetes	0.00675215
Maxifort	Rhizosphere	Agaricomycetes	10.4443
Maxifort	Rhizosphere	Agaricomycotina_cls_Incertae_sedis	0.010657
Maxifort	Rhizosphere	Agaricostilbomycetes	0.0357159
Maxifort	Rhizosphere	Aphelidiomycetes	0.390087
Maxifort	Rhizosphere	Ascomycota_unclassified	0.0572268
Maxifort	Rhizosphere	Basidiobolomycetes	0.156142
Maxifort	Rhizosphere	Basidiomycota_unclassified	0.0068319
Maxifort	Rhizosphere	Blastocladiomycetes	0.0114033
Maxifort	Rhizosphere	Chytridiomycetes	0.0274332
Maxifort	Rhizosphere	Chytridiomycota_cls_Incertae_sedis	0.0366251
Maxifort	Rhizosphere	Chytridiomycota_unclassified	0.469178
Maxifort	Rhizosphere	Classiculomycetes	0.00229604
Maxifort	Rhizosphere	Cystobasidiomycetes	1.82975
Maxifort	Rhizosphere	Dothideomycetes	17.7156
Maxifort	Rhizosphere	Endogonomycetes	0.00304674
Maxifort	Rhizosphere	Entomophthoromycetes	0
Maxifort	Rhizosphere	Entorrhizomycetes	0.0274046
Maxifort	Rhizosphere	Eurotiomycetes	0.847276
Maxifort	Rhizosphere	Exobasidiomycetes	0.529426
Maxifort	Rhizosphere	Fungi_unclassified	2.96877
Maxifort	Rhizosphere	Glomeromycetes	1.26994
Maxifort	Rhizosphere	Glomeromycota_cls_Incertae_sedis	0.0174918
Maxifort	Rhizosphere	Glomeromycota_unclassified	0.270178
Maxifort	Rhizosphere	Hyaloraphidiomycetes	0.00228624
Maxifort	Rhizosphere	Kickxellomycetes	0
Maxifort	Rhizosphere	Kickxellomycota_cls_Incertae_sedis	0.00532893
Maxifort	Rhizosphere	Laboulbeniomycetes	0.0833849
Maxifort	Rhizosphere	Lecanoromycetes	0
Maxifort	Rhizosphere	Leotiomycetes	0.320829
Maxifort	Rhizosphere	Lobulomycetes	0.0189251
Maxifort	Rhizosphere	Malasseziomycetes	0.391364
Maxifort	Rhizosphere	Microbotryomycetes	1.45941
Maxifort	Rhizosphere	Monoblepharidomycetes	0.00457247
Maxifort	Rhizosphere	Monoblepharomycota_cls_Incertae_sedis	0.0356324
Maxifort	Rhizosphere	Mortierellomycetes	11.1897
Maxifort	Rhizosphere	Mortierellomycota_cls_Incertae_sedis	0.265118
Maxifort	Rhizosphere	Mortierellomycota_unclassified	0.0440252
Maxifort	Rhizosphere	Olpidiomycetes	2.14677
Maxifort	Rhizosphere	Orbiliomycetes	0.148283
Maxifort	Rhizosphere	Paraglomeromycetes	0.032769
Maxifort	Rhizosphere	Pezizomycetes	19.1331
Maxifort	Rhizosphere	Pezizomycotina_cls_Incertae_sedis	0.149893
Maxifort	Rhizosphere	Pucciniomycetes	0.200158
Maxifort	Rhizosphere	Ramicandelaberomycetes	0.934604
Maxifort	Rhizosphere	Rhizophlyctidomycetes	0.0736059
Maxifort	Rhizosphere	Rhizophydiomycetes	0
Maxifort	Rhizosphere	Rozellomycota_cls_Incertae_sedis	0.00302589
Maxifort	Rhizosphere	Rozellomycotina_cls_Incertae_sedis	0.247012
Maxifort	Rhizosphere	Saccharomycetes	1.90265
Maxifort	Rhizosphere	Sordariomycetes	10.1586
Maxifort	Rhizosphere	Spizellomycetes	0.315507
Maxifort	Rhizosphere	Taphrinomycetes	0.0106724
Maxifort	Rhizosphere	Tremellomycetes	9.16465
Maxifort	Rhizosphere	Tritirachiomycetes	0.00378329
Maxifort	Rhizosphere	Umbelopsidomycetes	0.104638
Maxifort	Rhizosphere	Ustilaginomycetes	1.31403
Maxifort	Rhizosphere	Wallemiomycetes	2.9929
Maxifort	Rhizosphere	Zoopagomycetes	0.0159939
Nongraft	Endosphere	Agaricomycetes	23.4256
Nongraft	Endosphere	Agaricomycotina_cls_Incertae_sedis	0.00529261
Nongraft	Endosphere	Agaricostilbomycetes	0.00827896
Nongraft	Endosphere	Aphelidiomycetes	0.0864529
Nongraft	Endosphere	Ascomycota_unclassified	0.00151217
Nongraft	Endosphere	Basidiobolomycetes	0.0037651
Nongraft	Endosphere	Basidiomycota_unclassified	0
Nongraft	Endosphere	Blastocladiomycetes	0.00901398
Nongraft	Endosphere	Chytridiomycetes	0.0234387
Nongraft	Endosphere	Chytridiomycota_cls_Incertae_sedis	0
Nongraft	Endosphere	Chytridiomycota_unclassified	0.19296
Nongraft	Endosphere	Classiculomycetes	0
Nongraft	Endosphere	Cystobasidiomycetes	0.0285538
Nongraft	Endosphere	Dothideomycetes	4.15889
Nongraft	Endosphere	Endogonomycetes	0.00149993
Nongraft	Endosphere	Entomophthoromycetes	0.00302435
Nongraft	Endosphere	Entorrhizomycetes	0
Nongraft	Endosphere	Eurotiomycetes	0.462441
Nongraft	Endosphere	Exobasidiomycetes	0.00902141
Nongraft	Endosphere	Fungi_unclassified	0.475302
Nongraft	Endosphere	Glomeromycetes	2.34759
Nongraft	Endosphere	Glomeromycota_cls_Incertae_sedis	0.115288
Nongraft	Endosphere	Glomeromycota_unclassified	0.0851358
Nongraft	Endosphere	Hyaloraphidiomycetes	0
Nongraft	Endosphere	Kickxellomycetes	0.00375714
Nongraft	Endosphere	Kickxellomycota_cls_Incertae_sedis	0
Nongraft	Endosphere	Laboulbeniomycetes	0.314236
Nongraft	Endosphere	Lecanoromycetes	0
Nongraft	Endosphere	Leotiomycetes	0.0090433
Nongraft	Endosphere	Lobulomycetes	0
Nongraft	Endosphere	Malasseziomycetes	0.331231
Nongraft	Endosphere	Microbotryomycetes	0.124043
Nongraft	Endosphere	Monoblepharidomycetes	0
Nongraft	Endosphere	Monoblepharomycota_cls_Incertae_sedis	0
Nongraft	Endosphere	Mortierellomycetes	8.79677
Nongraft	Endosphere	Mortierellomycota_cls_Incertae_sedis	0.465841
Nongraft	Endosphere	Mortierellomycota_unclassified	0.0375641
Nongraft	Endosphere	Olpidiomycetes	3.54486
Nongraft	Endosphere	Orbiliomycetes	0.264401
Nongraft	Endosphere	Paraglomeromycetes	0.00450914
Nongraft	Endosphere	Pezizomycetes	32.8568
Nongraft	Endosphere	Pezizomycotina_cls_Incertae_sedis	0.0120821
Nongraft	Endosphere	Pucciniomycetes	0
Nongraft	Endosphere	Ramicandelaberomycetes	0.894208
Nongraft	Endosphere	Rhizophlyctidomycetes	0.0157697
Nongraft	Endosphere	Rhizophydiomycetes	0.0166339
Nongraft	Endosphere	Rozellomycota_cls_Incertae_sedis	0.00074985
Nongraft	Endosphere	Rozellomycotina_cls_Incertae_sedis	0.0157647
Nongraft	Endosphere	Saccharomycetes	0.114827
Nongraft	Endosphere	Sordariomycetes	19.5765
Nongraft	Endosphere	Spizellomycetes	0.0413036
Nongraft	Endosphere	Taphrinomycetes	0
Nongraft	Endosphere	Tremellomycetes	0.260571
Nongraft	Endosphere	Tritirachiomycetes	0
Nongraft	Endosphere	Umbelopsidomycetes	0.00756086
Nongraft	Endosphere	Ustilaginomycetes	0.565722
Nongraft	Endosphere	Wallemiomycetes	0.281401
Nongraft	Endosphere	Zoopagomycetes	0.00074985
Nongraft	Rhizosphere	Agaricomycetes	9.89278
Nongraft	Rhizosphere	Agaricomycotina_cls_Incertae_sedis	0.00152161
Nongraft	Rhizosphere	Agaricostilbomycetes	0.0683126
Nongraft	Rhizosphere	Aphelidiomycetes	0.249893
Nongraft	Rhizosphere	Ascomycota_unclassified	0.330336
Nongraft	Rhizosphere	Basidiobolomycetes	0.133879
Nongraft	Rhizosphere	Basidiomycota_unclassified	0
Nongraft	Rhizosphere	Blastocladiomycetes	0.00226443
Nongraft	Rhizosphere	Chytridiomycetes	0.0324566
Nongraft	Rhizosphere	Chytridiomycota_cls_Incertae_sedis	0
Nongraft	Rhizosphere	Chytridiomycota_unclassified	0.202883
Nongraft	Rhizosphere	Classiculomycetes	0.00075815
Nongraft	Rhizosphere	Cystobasidiomycetes	1.60516
Nongraft	Rhizosphere	Dothideomycetes	20.7029
Nongraft	Rhizosphere	Endogonomycetes	0.00530791
Nongraft	Rhizosphere	Entomophthoromycetes	0
Nongraft	Rhizosphere	Entorrhizomycetes	0.00151768
Nongraft	Rhizosphere	Eurotiomycetes	0.735718
Nongraft	Rhizosphere	Exobasidiomycetes	0.125867
Nongraft	Rhizosphere	Fungi_unclassified	0.560275
Nongraft	Rhizosphere	Glomeromycetes	0.862552
Nongraft	Rhizosphere	Glomeromycota_cls_Incertae_sedis	0.00531188
Nongraft	Rhizosphere	Glomeromycota_unclassified	0.00989978
Nongraft	Rhizosphere	Hyaloraphidiomycetes	0.00834358
Nongraft	Rhizosphere	Kickxellomycetes	0.00529421
Nongraft	Rhizosphere	Kickxellomycota_cls_Incertae_sedis	0.000757805
Nongraft	Rhizosphere	Laboulbeniomycetes	0.872791
Nongraft	Rhizosphere	Lecanoromycetes	0.00763088
Nongraft	Rhizosphere	Leotiomycetes	0.0783808
Nongraft	Rhizosphere	Lobulomycetes	0.00834342
Nongraft	Rhizosphere	Malasseziomycetes	0.514147
Nongraft	Rhizosphere	Microbotryomycetes	2.44566
Nongraft	Rhizosphere	Monoblepharidomycetes	0.00377701
Nongraft	Rhizosphere	Monoblepharomycota_cls_Incertae_sedis	0.012865
Nongraft	Rhizosphere	Mortierellomycetes	11.4884
Nongraft	Rhizosphere	Mortierellomycota_cls_Incertae_sedis	0.40176
Nongraft	Rhizosphere	Mortierellomycota_unclassified	0.0257251
Nongraft	Rhizosphere	Olpidiomycetes	2.58218
Nongraft	Rhizosphere	Orbiliomycetes	0.0679402
Nongraft	Rhizosphere	Paraglomeromycetes	0.0037864
Nongraft	Rhizosphere	Pezizomycetes	14.7332
Nongraft	Rhizosphere	Pezizomycotina_cls_Incertae_sedis	0.047717
Nongraft	Rhizosphere	Pucciniomycetes	0.244062
Nongraft	Rhizosphere	Ramicandelaberomycetes	0.994917
Nongraft	Rhizosphere	Rhizophlyctidomycetes	0.105778
Nongraft	Rhizosphere	Rhizophydiomycetes	0.0015237
Nongraft	Rhizosphere	Rozellomycota_cls_Incertae_sedis	0.00301502
Nongraft	Rhizosphere	Rozellomycotina_cls_Incertae_sedis	0.160219
Nongraft	Rhizosphere	Saccharomycetes	2.00818
Nongraft	Rhizosphere	Sordariomycetes	13.0548
Nongraft	Rhizosphere	Spizellomycetes	0.207441
Nongraft	Rhizosphere	Taphrinomycetes	0.0114048
Nongraft	Rhizosphere	Tremellomycetes	7.41537
Nongraft	Rhizosphere	Tritirachiomycetes	0.00378158
Nongraft	Rhizosphere	Umbelopsidomycetes	0.141149
Nongraft	Rhizosphere	Ustilaginomycetes	1.59172
Nongraft	Rhizosphere	Wallemiomycetes	5.21829
Nongraft	Rhizosphere	Zoopagomycetes	0
RST-04-106	Endosphere	Agaricomycetes	21.4352
RST-04-106	Endosphere	Agaricomycotina_cls_Incertae_sedis	0.000748391
RST-04-106	Endosphere	Agaricostilbomycetes	0.094031
RST-04-106	Endosphere	Aphelidiomycetes	0.0331934
RST-04-106	Endosphere	Ascomycota_unclassified	0.027082
RST-04-106	Endosphere	Basidiobolomycetes	0.00302595
RST-04-106	Endosphere	Basidiomycota_unclassified	0.0549163
RST-04-106	Endosphere	Blastocladiomycetes	0
RST-04-106	Endosphere	Chytridiomycetes	0.00453378
RST-04-106	Endosphere	Chytridiomycota_cls_Incertae_sedis	0
RST-04-106	Endosphere	Chytridiomycota_unclassified	0.197992
RST-04-106	Endosphere	Classiculomycetes	0.00151172
RST-04-106	Endosphere	Cystobasidiomycetes	0.0233324
RST-04-106	Endosphere	Dothideomycetes	5.24361
RST-04-106	Endosphere	Endogonomycetes	0.00150116
RST-04-106	Endosphere	Entomophthoromycetes	0
RST-04-106	Endosphere	Entorrhizomycetes	0
RST-04-106	Endosphere	Eurotiomycetes	0.3119
RST-04-106	Endosphere	Exobasidiomycetes	0.00832153
RST-04-106	Endosphere	Fungi_unclassified	1.31972
RST-04-106	Endosphere	Glomeromycetes	2.24234
RST-04-106	Endosphere	Glomeromycota_cls_Incertae_sedis	0.000750075
RST-04-106	Endosphere	Glomeromycota_unclassified	0.0037836
RST-04-106	Endosphere	Hyaloraphidiomycetes	0
RST-04-106	Endosphere	Kickxellomycetes	0.0060006
RST-04-106	Endosphere	Kickxellomycota_cls_Incertae_sedis	0
RST-04-106	Endosphere	Laboulbeniomycetes	0.000755858
RST-04-106	Endosphere	Lecanoromycetes	0.0340033
RST-04-106	Endosphere	Leotiomycetes	0.0761221
RST-04-106	Endosphere	Lobulomycetes	0.00449035
RST-04-106	Endosphere	Malasseziomycetes	0.712129
RST-04-106	Endosphere	Microbotryomycetes	0.0942041
RST-04-106	Endosphere	Monoblepharidomycetes	0
RST-04-106	Endosphere	Monoblepharomycota_cls_Incertae_sedis	0
RST-04-106	Endosphere	Mortierellomycetes	8.36342
RST-04-106	Endosphere	Mortierellomycota_cls_Incertae_sedis	1.43685
RST-04-106	Endosphere	Mortierellomycota_unclassified	0.0255699
RST-04-106	Endosphere	Olpidiomycetes	6.122
RST-04-106	Endosphere	Orbiliomycetes	0.272234
RST-04-106	Endosphere	Paraglomeromycetes	0.00150466
RST-04-106	Endosphere	Pezizomycetes	36.751
RST-04-106	Endosphere	Pezizomycotina_cls_Incertae_sedis	0.0166307
RST-04-106	Endosphere	Pucciniomycetes	0
RST-04-106	Endosphere	Ramicandelaberomycetes	0.281627
RST-04-106	Endosphere	Rhizophlyctidomycetes	0.0720812
RST-04-106	Endosphere	Rhizophydiomycetes	0.00527506
RST-04-106	Endosphere	Rozellomycota_cls_Incertae_sedis	0.000748391
RST-04-106	Endosphere	Rozellomycotina_cls_Incertae_sedis	0.0332222
RST-04-106	Endosphere	Saccharomycetes	0.346243
RST-04-106	Endosphere	Sordariomycetes	12.707
RST-04-106	Endosphere	Spizellomycetes	0.0218256
RST-04-106	Endosphere	Taphrinomycetes	0
RST-04-106	Endosphere	Tremellomycetes	0.555554
RST-04-106	Endosphere	Tritirachiomycetes	0
RST-04-106	Endosphere	Umbelopsidomycetes	0.00680633
RST-04-106	Endosphere	Ustilaginomycetes	0.377786
RST-04-106	Endosphere	Wallemiomycetes	0.665894
RST-04-106	Endosphere	Zoopagomycetes	0.00151126
RST-04-106	Rhizosphere	Agaricomycetes	6.08264
RST-04-106	Rhizosphere	Agaricomycotina_cls_Incertae_sedis	0.0242965
RST-04-106	Rhizosphere	Agaricostilbomycetes	0.0212552
RST-04-106	Rhizosphere	Aphelidiomycetes	0.47608
RST-04-106	Rhizosphere	Ascomycota_unclassified	0.245359
RST-04-106	Rhizosphere	Basidiobolomycetes	0.0638057
RST-04-106	Rhizosphere	Basidiomycota_unclassified	0
RST-04-106	Rhizosphere	Blastocladiomycetes	0.0090549
RST-04-106	Rhizosphere	Chytridiomycetes	0.0106612
RST-04-106	Rhizosphere	Chytridiomycota_cls_Incertae_sedis	0.0400094
RST-04-106	Rhizosphere	Chytridiomycota_unclassified	0.345962
RST-04-106	Rhizosphere	Classiculomycetes	0.0205428
RST-04-106	Rhizosphere	Cystobasidiomycetes	1.20753
RST-04-106	Rhizosphere	Dothideomycetes	14.0625
RST-04-106	Rhizosphere	Endogonomycetes	0.00455463
RST-04-106	Rhizosphere	Entomophthoromycetes	0
RST-04-106	Rhizosphere	Entorrhizomycetes	0.0264782
RST-04-106	Rhizosphere	Eurotiomycetes	0.729862
RST-04-106	Rhizosphere	Exobasidiomycetes	0.0763832
RST-04-106	Rhizosphere	Fungi_unclassified	1.54924
RST-04-106	Rhizosphere	Glomeromycetes	1.12595
RST-04-106	Rhizosphere	Glomeromycota_cls_Incertae_sedis	0
RST-04-106	Rhizosphere	Glomeromycota_unclassified	0.00226449
RST-04-106	Rhizosphere	Hyaloraphidiomycetes	0
RST-04-106	Rhizosphere	Kickxellomycetes	0
RST-04-106	Rhizosphere	Kickxellomycota_cls_Incertae_sedis	0.0022747
RST-04-106	Rhizosphere	Laboulbeniomycetes	0.0806071
RST-04-106	Rhizosphere	Lecanoromycetes	0.0793576
RST-04-106	Rhizosphere	Leotiomycetes	0.115902
RST-04-106	Rhizosphere	Lobulomycetes	0.0303722
RST-04-106	Rhizosphere	Malasseziomycetes	0.270071
RST-04-106	Rhizosphere	Microbotryomycetes	0.69788
RST-04-106	Rhizosphere	Monoblepharidomycetes	0
RST-04-106	Rhizosphere	Monoblepharomycota_cls_Incertae_sedis	0
RST-04-106	Rhizosphere	Mortierellomycetes	12.4679
RST-04-106	Rhizosphere	Mortierellomycota_cls_Incertae_sedis	0.0159661
RST-04-106	Rhizosphere	Mortierellomycota_unclassified	0.0603856
RST-04-106	Rhizosphere	Olpidiomycetes	3.9755
RST-04-106	Rhizosphere	Orbiliomycetes	0.0490618
RST-04-106	Rhizosphere	Paraglomeromycetes	0.000755401
RST-04-106	Rhizosphere	Pezizomycetes	19.3701
RST-04-106	Rhizosphere	Pezizomycotina_cls_Incertae_sedis	0.188022
RST-04-106	Rhizosphere	Pucciniomycetes	0.203685
RST-04-106	Rhizosphere	Ramicandelaberomycetes	0.994462
RST-04-106	Rhizosphere	Rhizophlyctidomycetes	0.18128
RST-04-106	Rhizosphere	Rhizophydiomycetes	0
RST-04-106	Rhizosphere	Rozellomycota_cls_Incertae_sedis	0.013651
RST-04-106	Rhizosphere	Rozellomycotina_cls_Incertae_sedis	0.212084
RST-04-106	Rhizosphere	Saccharomycetes	3.68632
RST-04-106	Rhizosphere	Sordariomycetes	12.2515
RST-04-106	Rhizosphere	Spizellomycetes	0.774993
RST-04-106	Rhizosphere	Taphrinomycetes	0.0106616
RST-04-106	Rhizosphere	Tremellomycetes	6.37067
RST-04-106	Rhizosphere	Tritirachiomycetes	0.00455858
RST-04-106	Rhizosphere	Umbelopsidomycetes	0.222158
RST-04-106	Rhizosphere	Ustilaginomycetes	1.09871
RST-04-106	Rhizosphere	Wallemiomycetes	10.4225
RST-04-106	Rhizosphere	Zoopagomycetes	0.0242658
Selfgraft	Endosphere	Agaricomycetes	22.0666
Selfgraft	Endosphere	Agaricomycotina_cls_Incertae_sedis	0
Selfgraft	Endosphere	Agaricostilbomycetes	0.0546977
Selfgraft	Endosphere	Aphelidiomycetes	0.0542353
Selfgraft	Endosphere	Ascomycota_unclassified	0.00300708
Selfgraft	Endosphere	Basidiobolomycetes	0.0158583
Selfgraft	Endosphere	Basidiomycota_unclassified	0.0120627
Selfgraft	Endosphere	Blastocladiomycetes	0.00980384
Selfgraft	Endosphere	Chytridiomycetes	0
Selfgraft	Endosphere	Chytridiomycota_cls_Incertae_sedis	0
Selfgraft	Endosphere	Chytridiomycota_unclassified	0.105261
Selfgraft	Endosphere	Classiculomycetes	0
Selfgraft	Endosphere	Cystobasidiomycetes	0.0896336
Selfgraft	Endosphere	Dothideomycetes	9.53042
Selfgraft	Endosphere	Endogonomycetes	0.00225498
Selfgraft	Endosphere	Entomophthoromycetes	0.0907309
Selfgraft	Endosphere	Entorrhizomycetes	0
Selfgraft	Endosphere	Eurotiomycetes	0.607435
Selfgraft	Endosphere	Exobasidiomycetes	0.00601769
Selfgraft	Endosphere	Fungi_unclassified	1.44914
Selfgraft	Endosphere	Glomeromycetes	1.63781
Selfgraft	Endosphere	Glomeromycota_cls_Incertae_sedis	0.02712
Selfgraft	Endosphere	Glomeromycota_unclassified	0.0873039
Selfgraft	Endosphere	Hyaloraphidiomycetes	0
Selfgraft	Endosphere	Kickxellomycetes	0
Selfgraft	Endosphere	Kickxellomycota_cls_Incertae_sedis	0
Selfgraft	Endosphere	Laboulbeniomycetes	0.00678088
Selfgraft	Endosphere	Lecanoromycetes	0
Selfgraft	Endosphere	Leotiomycetes	0.0248273
Selfgraft	Endosphere	Lobulomycetes	0
Selfgraft	Endosphere	Malasseziomycetes	0.245893
Selfgraft	Endosphere	Microbotryomycetes	0.0842384
Selfgraft	Endosphere	Monoblepharidomycetes	0
Selfgraft	Endosphere	Monoblepharomycota_cls_Incertae_sedis	0
Selfgraft	Endosphere	Mortierellomycetes	9.88583
Selfgraft	Endosphere	Mortierellomycota_cls_Incertae_sedis	0.609998
Selfgraft	Endosphere	Mortierellomycota_unclassified	0.362665
Selfgraft	Endosphere	Olpidiomycetes	3.14422
Selfgraft	Endosphere	Orbiliomycetes	0.19538
Selfgraft	Endosphere	Paraglomeromycetes	0.0075358
Selfgraft	Endosphere	Pezizomycetes	33.8734
Selfgraft	Endosphere	Pezizomycotina_cls_Incertae_sedis	0.0127581
Selfgraft	Endosphere	Pucciniomycetes	0.0150532
Selfgraft	Endosphere	Ramicandelaberomycetes	0.300365
Selfgraft	Endosphere	Rhizophlyctidomycetes	0
Selfgraft	Endosphere	Rhizophydiomycetes	0
Selfgraft	Endosphere	Rozellomycota_cls_Incertae_sedis	0.0007503
Selfgraft	Endosphere	Rozellomycotina_cls_Incertae_sedis	0.0513088
Selfgraft	Endosphere	Saccharomycetes	0.206747
Selfgraft	Endosphere	Sordariomycetes	11.6742
Selfgraft	Endosphere	Spizellomycetes	2.10468
Selfgraft	Endosphere	Taphrinomycetes	0
Selfgraft	Endosphere	Tremellomycetes	0.624145
Selfgraft	Endosphere	Tritirachiomycetes	0
Selfgraft	Endosphere	Umbelopsidomycetes	0.0127614
Selfgraft	Endosphere	Ustilaginomycetes	0.310313
Selfgraft	Endosphere	Wallemiomycetes	0.392363
Selfgraft	Endosphere	Zoopagomycetes	0.00451152
Selfgraft	Rhizosphere	Agaricomycetes	5.13614
Selfgraft	Rhizosphere	Agaricomycotina_cls_Incertae_sedis	0.0258163
Selfgraft	Rhizosphere	Agaricostilbomycetes	0.131877
Selfgraft	Rhizosphere	Aphelidiomycetes	0.205576
Selfgraft	Rhizosphere	Ascomycota_unclassified	2.46604
Selfgraft	Rhizosphere	Basidiobolomycetes	0.547427
Selfgraft	Rhizosphere	Basidiomycota_unclassified	0.0792282
Selfgraft	Rhizosphere	Blastocladiomycetes	0.00836101
Selfgraft	Rhizosphere	Chytridiomycetes	0.0030287
Selfgraft	Rhizosphere	Chytridiomycota_cls_Incertae_sedis	0.00454339
Selfgraft	Rhizosphere	Chytridiomycota_unclassified	0.520828
Selfgraft	Rhizosphere	Classiculomycetes	0
Selfgraft	Rhizosphere	Cystobasidiomycetes	1.36499
Selfgraft	Rhizosphere	Dothideomycetes	18.3349
Selfgraft	Rhizosphere	Endogonomycetes	0.00227401
Selfgraft	Rhizosphere	Entomophthoromycetes	0.00226792
Selfgraft	Rhizosphere	Entorrhizomycetes	0.00378869
Selfgraft	Rhizosphere	Eurotiomycetes	1.75498
Selfgraft	Rhizosphere	Exobasidiomycetes	0.125689
Selfgraft	Rhizosphere	Fungi_unclassified	2.5745
Selfgraft	Rhizosphere	Glomeromycetes	0.435398
Selfgraft	Rhizosphere	Glomeromycota_cls_Incertae_sedis	0
Selfgraft	Rhizosphere	Glomeromycota_unclassified	0.00303053
Selfgraft	Rhizosphere	Hyaloraphidiomycetes	0
Selfgraft	Rhizosphere	Kickxellomycetes	0
Selfgraft	Rhizosphere	Kickxellomycota_cls_Incertae_sedis	0.00151515
Selfgraft	Rhizosphere	Laboulbeniomycetes	0.163288
Selfgraft	Rhizosphere	Lecanoromycetes	0
Selfgraft	Rhizosphere	Leotiomycetes	0.0939597
Selfgraft	Rhizosphere	Lobulomycetes	0.00826446
Selfgraft	Rhizosphere	Malasseziomycetes	0.270354
Selfgraft	Rhizosphere	Microbotryomycetes	1.02927
Selfgraft	Rhizosphere	Monoblepharidomycetes	0
Selfgraft	Rhizosphere	Monoblepharomycota_cls_Incertae_sedis	0.0233139
Selfgraft	Rhizosphere	Mortierellomycetes	16.8367
Selfgraft	Rhizosphere	Mortierellomycota_cls_Incertae_sedis	0.00833002
Selfgraft	Rhizosphere	Mortierellomycota_unclassified	0.140567
Selfgraft	Rhizosphere	Olpidiomycetes	3.38388
Selfgraft	Rhizosphere	Orbiliomycetes	0.0948248
Selfgraft	Rhizosphere	Paraglomeromycetes	0.000757576
Selfgraft	Rhizosphere	Pezizomycetes	16.6592
Selfgraft	Rhizosphere	Pezizomycotina_cls_Incertae_sedis	0.286023
Selfgraft	Rhizosphere	Pucciniomycetes	0.651002
Selfgraft	Rhizosphere	Ramicandelaberomycetes	1.22736
Selfgraft	Rhizosphere	Rhizophlyctidomycetes	0.219726
Selfgraft	Rhizosphere	Rhizophydiomycetes	0
Selfgraft	Rhizosphere	Rozellomycota_cls_Incertae_sedis	0.00302572
Selfgraft	Rhizosphere	Rozellomycotina_cls_Incertae_sedis	0.145821
Selfgraft	Rhizosphere	Saccharomycetes	0.992065
Selfgraft	Rhizosphere	Sordariomycetes	10.4325
Selfgraft	Rhizosphere	Spizellomycetes	0.186573
Selfgraft	Rhizosphere	Taphrinomycetes	0.001514
Selfgraft	Rhizosphere	Tremellomycetes	7.49019
Selfgraft	Rhizosphere	Tritirachiomycetes	0.000757576
Selfgraft	Rhizosphere	Umbelopsidomycetes	0.209547
Selfgraft	Rhizosphere	Ustilaginomycetes	1.04209
Selfgraft	Rhizosphere	Wallemiomycetes	4.65259
Selfgraft	Rhizosphere	Zoopagomycetes	0.0143848

## Sheet: Table S5
Table S5.Relative abundance of endosphere and rhizosphere fungi at the phylum level recovered from four tomato rootstock treatments: nongraft BHN589, selfgraft BHN589, and BHN589 grafted on two hybrid rootstocks (RST-04-106 and Maxifort).
Rootstock	Compartment	Phylum	rel_abund_percent
Nongraft	Endosphere	Aphelidiomycota	0.0864529
Nongraft	Endosphere	Ascomycota	57.7708
Nongraft	Endosphere	Basidiobolomycota	0.0037651
Nongraft	Endosphere	Basidiomycota	25.0397
Nongraft	Endosphere	Blastocladiomycota	0.00901398
Nongraft	Endosphere	Chytridiomycota	0.290106
Nongraft	Endosphere	Entomophthoromycota	0.00302435
Nongraft	Endosphere	Entorrhizomycota	0
Nongraft	Endosphere	Fungi_unclassified	0.475302
Nongraft	Endosphere	Glomeromycota	2.55252
Nongraft	Endosphere	Kickxellomycota	0.897965
Nongraft	Endosphere	Monoblepharomycota	0
Nongraft	Endosphere	Mortierellomycota	9.30018
Nongraft	Endosphere	Mucoromycota	0.00906079
Nongraft	Endosphere	Olpidiomycota	3.54486
Nongraft	Endosphere	Rozellomycota	0.0165145
Nongraft	Endosphere	Zoopagomycota	0.00074985
Nongraft	Rhizosphere	Aphelidiomycota	0.249893
Nongraft	Rhizosphere	Ascomycota	52.6511
Nongraft	Rhizosphere	Basidiobolomycota	0.133879
Nongraft	Rhizosphere	Basidiomycota	29.1274
Nongraft	Rhizosphere	Blastocladiomycota	0.00226443
Nongraft	Rhizosphere	Chytridiomycota	0.558425
Nongraft	Rhizosphere	Entomophthoromycota	0
Nongraft	Rhizosphere	Entorrhizomycota	0.00151768
Nongraft	Rhizosphere	Fungi_unclassified	0.560275
Nongraft	Rhizosphere	Glomeromycota	0.88155
Nongraft	Rhizosphere	Kickxellomycota	1.00097
Nongraft	Rhizosphere	Monoblepharomycota	0.0249856
Nongraft	Rhizosphere	Mortierellomycota	11.9159
Nongraft	Rhizosphere	Mucoromycota	0.146457
Nongraft	Rhizosphere	Olpidiomycota	2.58218
Nongraft	Rhizosphere	Rozellomycota	0.163234
Nongraft	Rhizosphere	Zoopagomycota	0
Selfgraft	Endosphere	Aphelidiomycota	0.0542353
Selfgraft	Endosphere	Ascomycota	56.1349
Selfgraft	Endosphere	Basidiobolomycota	0.0158583
Selfgraft	Endosphere	Basidiomycota	23.901
Selfgraft	Endosphere	Blastocladiomycota	0.00980384
Selfgraft	Endosphere	Chytridiomycota	2.20994
Selfgraft	Endosphere	Entomophthoromycota	0.0907309
Selfgraft	Endosphere	Entorrhizomycota	0
Selfgraft	Endosphere	Fungi_unclassified	1.44914
Selfgraft	Endosphere	Glomeromycota	1.75977
Selfgraft	Endosphere	Kickxellomycota	0.300365
Selfgraft	Endosphere	Monoblepharomycota	0
Selfgraft	Endosphere	Mortierellomycota	10.8585
Selfgraft	Endosphere	Mucoromycota	0.0150163
Selfgraft	Endosphere	Olpidiomycota	3.14422
Selfgraft	Endosphere	Rozellomycota	0.0520591
Selfgraft	Endosphere	Zoopagomycota	0.00451152
Selfgraft	Rhizosphere	Aphelidiomycota	0.205576
Selfgraft	Rhizosphere	Ascomycota	51.2793
Selfgraft	Rhizosphere	Basidiobolomycota	0.547427
Selfgraft	Rhizosphere	Basidiomycota	22
Selfgraft	Rhizosphere	Blastocladiomycota	0.00836101
Selfgraft	Rhizosphere	Chytridiomycota	0.942963
Selfgraft	Rhizosphere	Entomophthoromycota	0.00226792
Selfgraft	Rhizosphere	Entorrhizomycota	0.00378869
Selfgraft	Rhizosphere	Fungi_unclassified	2.5745
Selfgraft	Rhizosphere	Glomeromycota	0.439186
Selfgraft	Rhizosphere	Kickxellomycota	1.22887
Selfgraft	Rhizosphere	Monoblepharomycota	0.0233139
Selfgraft	Rhizosphere	Mortierellomycota	16.9856
Selfgraft	Rhizosphere	Mucoromycota	0.211821
Selfgraft	Rhizosphere	Olpidiomycota	3.38388
Selfgraft	Rhizosphere	Rozellomycota	0.148847
Selfgraft	Rhizosphere	Zoopagomycota	0.0143848
RST-04-106	Endosphere	Aphelidiomycota	0.0331934
RST-04-106	Endosphere	Ascomycota	55.7866
RST-04-106	Endosphere	Basidiobolomycota	0.00302595
RST-04-106	Endosphere	Basidiomycota	24.0236
RST-04-106	Endosphere	Blastocladiomycota	0
RST-04-106	Endosphere	Chytridiomycota	0.306198
RST-04-106	Endosphere	Entomophthoromycota	0
RST-04-106	Endosphere	Entorrhizomycota	0
RST-04-106	Endosphere	Fungi_unclassified	1.31972
RST-04-106	Endosphere	Glomeromycota	2.24838
RST-04-106	Endosphere	Kickxellomycota	0.287628
RST-04-106	Endosphere	Monoblepharomycota	0
RST-04-106	Endosphere	Mortierellomycota	9.82584
RST-04-106	Endosphere	Mucoromycota	0.0083075
RST-04-106	Endosphere	Olpidiomycota	6.122
RST-04-106	Endosphere	Rozellomycota	0.0339706
RST-04-106	Endosphere	Zoopagomycota	0.00151126
RST-04-106	Rhizosphere	Aphelidiomycota	0.47608
RST-04-106	Rhizosphere	Ascomycota	50.8692
RST-04-106	Rhizosphere	Basidiobolomycota	0.0638057
RST-04-106	Rhizosphere	Basidiomycota	26.5007
RST-04-106	Rhizosphere	Blastocladiomycota	0.0090549
RST-04-106	Rhizosphere	Chytridiomycota	1.38328
RST-04-106	Rhizosphere	Entomophthoromycota	0
RST-04-106	Rhizosphere	Entorrhizomycota	0.0264782
RST-04-106	Rhizosphere	Fungi_unclassified	1.54924
RST-04-106	Rhizosphere	Glomeromycota	1.12897
RST-04-106	Rhizosphere	Kickxellomycota	0.996736
RST-04-106	Rhizosphere	Monoblepharomycota	0
RST-04-106	Rhizosphere	Mortierellomycota	12.5442
RST-04-106	Rhizosphere	Mucoromycota	0.226712
RST-04-106	Rhizosphere	Olpidiomycota	3.9755
RST-04-106	Rhizosphere	Rozellomycota	0.225735
RST-04-106	Rhizosphere	Zoopagomycota	0.0242658
Maxifort	Endosphere	Aphelidiomycota	0.0467069
Maxifort	Endosphere	Ascomycota	60.7873
Maxifort	Endosphere	Basidiobolomycota	0.0075003
Maxifort	Endosphere	Basidiomycota	23.0283
Maxifort	Endosphere	Blastocladiomycota	0.00376485
Maxifort	Endosphere	Chytridiomycota	0.214038
Maxifort	Endosphere	Entomophthoromycota	0
Maxifort	Endosphere	Entorrhizomycota	0
Maxifort	Endosphere	Fungi_unclassified	4.1704
Maxifort	Endosphere	Glomeromycota	3.48886
Maxifort	Endosphere	Kickxellomycota	0.162579
Maxifort	Endosphere	Monoblepharomycota	0
Maxifort	Endosphere	Mortierellomycota	6.23802
Maxifort	Endosphere	Mucoromycota	0.00750514
Maxifort	Endosphere	Olpidiomycota	1.79023
Maxifort	Endosphere	Rozellomycota	0.0480615
Maxifort	Endosphere	Zoopagomycota	0.00675215
Maxifort	Rhizosphere	Aphelidiomycota	0.390087
Maxifort	Rhizosphere	Ascomycota	50.5275
Maxifort	Rhizosphere	Basidiobolomycota	0.156142
Maxifort	Rhizosphere	Basidiomycota	28.3853
Maxifort	Rhizosphere	Blastocladiomycota	0.0114033
Maxifort	Rhizosphere	Chytridiomycota	0.941275
Maxifort	Rhizosphere	Entomophthoromycota	0
Maxifort	Rhizosphere	Entorrhizomycota	0.0274046
Maxifort	Rhizosphere	Fungi_unclassified	2.96877
Maxifort	Rhizosphere	Glomeromycota	1.59038
Maxifort	Rhizosphere	Kickxellomycota	0.939933
Maxifort	Rhizosphere	Monoblepharomycota	0.0424911
Maxifort	Rhizosphere	Mortierellomycota	11.4988
Maxifort	Rhizosphere	Mucoromycota	0.107685
Maxifort	Rhizosphere	Olpidiomycota	2.14677
Maxifort	Rhizosphere	Rozellomycota	0.250038
Maxifort	Rhizosphere	Zoopagomycota	0.0159939

## Sheet: Table S6
Table S6.Marketable yield recovered from four tomato rootstock treatments: nongraft BHN589, selfgraft BHN589, and BHN589 grafted on two hybrid rootstocks (RST-04-106 and Maxifort) in the two study sites in year 2014 and 2015.
Study_site	Year	Rep	Rootstock	Marketable Yield
Common Harvest	2014	1	Maxifort	22.3
		2	Maxifort	26.8
		3	Maxifort	24.52
		4	Maxifort	19.24
		1	Nongraft	13.28
		2	Nongraft	18.78
		3	Nongraft	13.76
		4	Nongraft	16.76
		1	RST-04-106	21.03
		2	RST-04-106	18.74
		3	RST-04-106	18.39
		4	RST-04-106	18.84
		1	Selfgraft	18.33
		2	Selfgraft	16.04
		3	Selfgraft	20.9
		4	Selfgraft	25.18
	2015	1	Maxifort	27.06
		2	Maxifort	22.78
		3	Maxifort	24.17
		4	Maxifort	21.71
		1	Nongraft	23.41
		2	Nongraft	16.14
		3	Nongraft	17.57
		4	Nongraft	21.1
		1	RST-04-106	23.35
		2	RST-04-106	31.21
		3	RST-04-106	18.29
		4	RST-04-106	23.23
		1	Selfgraft	26.69
		2	Selfgraft	22.45
		3	Selfgraft	22.72
		4	Selfgraft	30.46
OHREC	2014	1	Maxifort	48.68
		2	Maxifort	43.64
		3	Maxifort	50.01
		4	Maxifort	46.38
		5	Maxifort	38.2
		6	Maxifort	51.3
		1	Nongraft	37.66
		2	Nongraft	35.2
		3	Nongraft	29.71
		4	Nongraft	34.62
		5	Nongraft	31.86
		6	Nongraft	30.36
		1	RST-04-106	37.31
		2	RST-04-106	26.6
		3	RST-04-106	29.53
		4	RST-04-106	38.94
		5	RST-04-106	25.64
		6	RST-04-106	34.7
		1	Selfgraft	39.72
		2	Selfgraft	32.91
		3	Selfgraft	27.08
		4	Selfgraft	30.73
		5	Selfgraft	31
		6	Selfgraft	35.13
	2015	1	Maxifort	17.96
		2	Maxifort	14.67
		3	Maxifort	18.58
		4	Maxifort	20.94
		5	Maxifort	14.37
		6	Maxifort	14.85
		1	Nongraft	14.5
		2	Nongraft	12.18
		3	Nongraft	15.19
		4	Nongraft	15.85
		5	Nongraft	13.65
		6	Nongraft	16.83
		1	RST-04-106	14.92
		2	RST-04-106	14.33
		3	RST-04-106	18.65
		4	RST-04-106	15.7
		5	RST-04-106	23.22
		6	RST-04-106	17.42
		1	Selfgraft	13.16
		2	Selfgraft	17.37
		3	Selfgraft	13.38
		4	Selfgraft	16.91
		5	Selfgraft	16.77
		6	Selfgraft	17.16
For additional information about this yield analysis, see
Meyer et al. 2021. The role of grafting for local tomato production in high tunnels.
Acta Hortic. 1302. ISHS 2021. DOI 10.17660/ActaHortic.2021.1302.7

## Sheet: Table S7
Table S7. Mean and SD of marketable yield recovered from four tomato rootstock treatments: nongraft BHN589, selfgraft BHN589, and BHN589 grafted on two hybrid rootstocks (RST-04-106 and Maxifort) in the two study sites in years 2014 and 2015.
Rootstock	Study_site	Year	mean_yield	sd_yield
Maxifort	Common Harvest	2014	23.215	3.22455
Maxifort	Common Harvest	2015	23.93	2.317
Maxifort	OHREC	2014	46.3683	4.83927
Maxifort	OHREC	2015	16.895	2.67745
Nongraft	Common Harvest	2014	15.645	2.59602
Nongraft	Common Harvest	2015	19.555	3.3091
Nongraft	OHREC	2014	33.235	3.09651
Nongraft	OHREC	2015	14.7	1.64878
RST-04-106	Common Harvest	2014	19.25	1.20225
RST-04-106	Common Harvest	2015	24.02	5.34172
RST-04-106	OHREC	2014	32.12	5.644
RST-04-106	OHREC	2015	17.3733	3.28318
Selfgraft	Common Harvest	2014	20.1125	3.91843
Selfgraft	Common Harvest	2015	25.58	3.78695
Selfgraft	OHREC	2014	32.7617	4.32578
Selfgraft	OHREC	2015	15.7917	1.96535
For additional information about this yield analysis, see
Meyer et al. 2021. The role of grafting for local tomato production in high tunnels.
Acta Hortic. 1302. ISHS 2021. DOI 10.17660/ActaHortic.2021.1302.7
